# Supplementary material for: Are you with me? Co-occurrence tests from community ecology can identify positive and negative epistasis between inversions in Mimulus guttatus
Source: PLoS One. 2025 Apr 28;20(4):e0321253. doi: 10.1371/journal.pone.0321253 (PMC12036897; doi:10.1371/journal.pone.0321253)
Supplement: S1 Excel Spreadsheet — (XLSX) [file pone.0321253.s007.xlsx]

## Sheet: Dictionary
Variable	Description
Plant	Individual ID of each plant
Cross	Cross to which the individual plant belongs (genetic family)
Inv_XY	Dosage level of each inversion (0, homozygous for the non-inverted orientation, 1, heterozygous for the inversion, 2, homozygous for the inversion). NA denotates the instances where a given inversion is not segregating in a given line.

## Sheet: Genotype
Cross	Plant	Inv_1	Inv_10a	Inv_10b	Inv_11	Inv_12	Inv_13	Inv_14	Inv_15	Inv_16	Inv_17	Inv_18	Inv_19	Inv_2	Inv_20	Inv_21	Inv_22	Inv_23	Inv_24	Inv_25	Inv_26	Inv_27	Inv_28	Inv_29	Inv_3	Inv_30	Inv_31	Inv_32	Inv_33	Inv_34	Inv_35	Inv_36	Inv_37	Inv_38	Inv_39	Inv_4	Inv_40	Inv_41	Inv_42	Inv_43	Inv_44	Inv_45	Inv_46	Inv_47	Inv_48	Inv_49	Inv_5	Inv_50	Inv_51
1034	s7_1034-173	NA	1	NA	1	NA	NA	NA	NA	NA	1	NA	NA	NA	NA	NA	NA	NA	NA	2	NA	NA	NA	1	1	NA	NA	1	NA	NA	1	NA	NA	1	1	NA	1	NA	0	1	NA	NA	NA	NA	NA	1	NA	NA	NA
1034	s7_1034-170	NA	2	NA	2	NA	NA	NA	NA	NA	0	NA	NA	NA	NA	NA	NA	NA	NA	0	NA	NA	NA	2	2	NA	NA	2	NA	NA	2	NA	NA	2	2	NA	2	NA	2	1	NA	NA	NA	NA	NA	2	NA	NA	NA
1034	s7_1034-175	NA	0	NA	0	NA	NA	NA	NA	NA	0	NA	NA	NA	NA	NA	NA	NA	NA	2	NA	NA	NA	0	1	NA	NA	1	NA	NA	1	NA	NA	0	0	NA	0	NA	1	1	NA	NA	NA	NA	NA	1	NA	NA	NA
1034	s7_1034-174	NA	1	NA	1	NA	NA	NA	NA	NA	2	NA	NA	NA	NA	NA	NA	NA	NA	1	NA	NA	NA	1	1	NA	NA	1	NA	NA	0	NA	NA	1	0	NA	0	NA	0	0	NA	NA	NA	NA	NA	0	NA	NA	NA
1034	s7_1034-67	NA	1	NA	1	NA	NA	NA	NA	NA	1	NA	NA	NA	NA	NA	NA	NA	NA	1	NA	NA	NA	1	1	NA	NA	0	NA	NA	2	NA	NA	0	2	NA	2	NA	1	1	NA	NA	NA	NA	NA	1	NA	NA	NA
1034	s6_1034-113	NA	0	NA	1	NA	NA	NA	NA	NA	1	NA	NA	NA	NA	NA	NA	NA	NA	1	NA	NA	NA	0	1	NA	NA	0	NA	NA	0	NA	NA	2	1	NA	1	NA	1	0	NA	NA	NA	NA	NA	0	NA	NA	NA
1034	s6_1034-110	NA	2	NA	2	NA	NA	NA	NA	NA	0	NA	NA	NA	NA	NA	NA	NA	NA	1	NA	NA	NA	2	2	NA	NA	2	NA	NA	1	NA	NA	1	2	NA	1	NA	1	1	NA	NA	NA	NA	NA	1	NA	NA	NA
1034	s6_1034-111	NA	0	NA	1	NA	NA	NA	NA	NA	1	NA	NA	NA	NA	NA	NA	NA	NA	0	NA	NA	NA	1	0	NA	NA	1	NA	NA	1	NA	NA	2	0	NA	1	NA	1	1	NA	NA	NA	NA	NA	1	NA	NA	NA
1034	s6_1034-116	NA	2	NA	2	NA	NA	NA	NA	NA	1	NA	NA	NA	NA	NA	NA	NA	NA	0	NA	NA	NA	1	1	NA	NA	0	NA	NA	1	NA	NA	2	1	NA	1	NA	1	1	NA	NA	NA	NA	NA	1	NA	NA	NA
1034	s6_1034-115	NA	1	NA	1	NA	NA	NA	NA	NA	1	NA	NA	NA	NA	NA	NA	NA	NA	0	NA	NA	NA	0	1	NA	NA	0	NA	NA	1	NA	NA	0	2	NA	2	NA	2	2	NA	NA	NA	NA	NA	1	NA	NA	NA
1034	s7_1034-185	NA	1	NA	1	NA	NA	NA	NA	NA	2	NA	NA	NA	NA	NA	NA	NA	NA	1	NA	NA	NA	0	0	NA	NA	0	NA	NA	1	NA	NA	0	1	NA	1	NA	1	1	NA	NA	NA	NA	NA	1	NA	NA	NA
1034	s7_1034-168	NA	1	NA	1	NA	NA	NA	NA	NA	1	NA	NA	NA	NA	NA	NA	NA	NA	1	NA	NA	NA	1	2	NA	NA	1	NA	NA	2	NA	NA	0	0	NA	0	NA	0	1	NA	NA	NA	NA	NA	0	NA	NA	NA
1034	s7_1034-169	NA	0	NA	0	NA	NA	NA	NA	NA	2	NA	NA	NA	NA	NA	NA	NA	NA	1	NA	NA	NA	1	1	NA	NA	1	NA	NA	1	NA	NA	0	1	NA	0	NA	0	0	NA	NA	NA	NA	NA	1	NA	NA	NA
1034	s7_1034-160	NA	0	NA	0	NA	NA	NA	NA	NA	1	NA	NA	NA	NA	NA	NA	NA	NA	1	NA	NA	NA	0	1	NA	NA	0	NA	NA	1	NA	NA	1	0	NA	0	NA	0	0	NA	NA	NA	NA	NA	1	NA	NA	NA
1034	s7_1034-161	NA	2	NA	2	NA	NA	NA	NA	NA	1	NA	NA	NA	NA	NA	NA	NA	NA	0	NA	NA	NA	2	1	NA	NA	1	NA	NA	1	NA	NA	0	1	NA	1	NA	1	1	NA	NA	NA	NA	NA	1	NA	NA	NA
1034	s7_1034-163	NA	1	NA	1	NA	NA	NA	NA	NA	1	NA	NA	NA	NA	NA	NA	NA	NA	1	NA	NA	NA	1	0	NA	NA	0	NA	NA	0	NA	NA	1	0	NA	0	NA	1	1	NA	NA	NA	NA	NA	1	NA	NA	NA
1034	s7_1034-164	NA	1	NA	1	NA	NA	NA	NA	NA	1	NA	NA	NA	NA	NA	NA	NA	NA	1	NA	NA	NA	1	1	NA	NA	2	NA	NA	2	NA	NA	2	1	NA	1	NA	2	2	NA	NA	NA	NA	NA	2	NA	NA	NA
1034	s7_1034-165	NA	1	NA	1	NA	NA	NA	NA	NA	1	NA	NA	NA	NA	NA	NA	NA	NA	0	NA	NA	NA	2	1	NA	NA	1	NA	NA	1	NA	NA	1	0	NA	0	NA	1	1	NA	NA	NA	NA	NA	0	NA	NA	NA
1034	s7_1034-167	NA	1	NA	1	NA	NA	NA	NA	NA	1	NA	NA	NA	NA	NA	NA	NA	NA	1	NA	NA	NA	0	2	NA	NA	0	NA	NA	1	NA	NA	1	0	NA	0	NA	0	0	NA	NA	NA	NA	NA	1	NA	NA	NA
1034	s5_1034-90	NA	1	NA	1	NA	NA	NA	NA	NA	2	NA	NA	NA	NA	NA	NA	NA	NA	1	NA	NA	NA	1	2	NA	NA	2	NA	NA	1	NA	NA	1	1	NA	1	NA	1	1	NA	NA	NA	NA	NA	1	NA	NA	NA
1034	s2_1034-38	NA	1	NA	1	NA	NA	NA	NA	NA	1	NA	NA	NA	NA	NA	NA	NA	NA	2	NA	NA	NA	0	1	NA	NA	1	NA	NA	2	NA	NA	2	0	NA	0	NA	0	0	NA	NA	NA	NA	NA	0	NA	NA	NA
1034	s2_1034-34	NA	0	NA	0	NA	NA	NA	NA	NA	0	NA	NA	NA	NA	NA	NA	NA	NA	1	NA	NA	NA	1	2	NA	NA	1	NA	NA	2	NA	NA	2	0	NA	0	NA	0	0	NA	NA	NA	NA	NA	0	NA	NA	NA
1034	s2_1034-35	NA	1	NA	1	NA	NA	NA	NA	NA	1	NA	NA	NA	NA	NA	NA	NA	NA	1	NA	NA	NA	0	1	NA	NA	1	NA	NA	1	NA	NA	0	1	NA	1	NA	1	1	NA	NA	NA	NA	NA	1	NA	NA	NA
1034	s7_1034-77	NA	1	NA	1	NA	NA	NA	NA	NA	0	NA	NA	NA	NA	NA	NA	NA	NA	2	NA	NA	NA	1	1	NA	NA	1	NA	NA	1	NA	NA	1	1	NA	1	NA	2	2	NA	NA	NA	NA	NA	1	NA	NA	NA
1034	s7_1034-74	NA	1	NA	1	NA	NA	NA	NA	NA	1	NA	NA	NA	NA	NA	NA	NA	NA	0	NA	NA	NA	1	1	NA	NA	0	NA	NA	0	NA	NA	0	2	NA	2	NA	1	1	NA	NA	NA	NA	NA	2	NA	NA	NA
1034	s6_1034-162	NA	1	NA	1	NA	NA	NA	NA	NA	1	NA	NA	NA	NA	NA	NA	NA	NA	1	NA	NA	NA	2	2	NA	NA	2	NA	NA	2	NA	NA	1	0	NA	0	NA	0	0	NA	NA	NA	NA	NA	0	NA	NA	NA
1034	s7_1034-159	NA	0	NA	0	NA	NA	NA	NA	NA	1	NA	NA	NA	NA	NA	NA	NA	NA	0	NA	NA	NA	1	0	NA	NA	0	NA	NA	0	NA	NA	1	2	NA	2	NA	2	1	NA	NA	NA	NA	NA	2	NA	NA	NA
1034	s7_1034-156	NA	1	NA	0	NA	NA	NA	NA	NA	0	NA	NA	NA	NA	NA	NA	NA	NA	1	NA	NA	NA	1	1	NA	NA	0	NA	NA	0	NA	NA	2	0	NA	0	NA	0	1	NA	NA	NA	NA	NA	2	NA	NA	NA
1034	s7_1034-153	NA	1	NA	1	NA	NA	NA	NA	NA	1	NA	NA	NA	NA	NA	NA	NA	NA	2	NA	NA	NA	2	1	NA	NA	0	NA	NA	0	NA	NA	1	2	NA	2	NA	2	1	NA	NA	NA	NA	NA	1	NA	NA	NA
1034	s2_1034-21	NA	1	NA	1	NA	NA	NA	NA	NA	2	NA	NA	NA	NA	NA	NA	NA	NA	1	NA	NA	NA	1	1	NA	NA	0	NA	NA	1	NA	NA	2	1	NA	0	NA	0	0	NA	NA	NA	NA	NA	0	NA	NA	NA
1034	s2_1034-20	NA	1	NA	1	NA	NA	NA	NA	NA	0	NA	NA	NA	NA	NA	NA	NA	NA	2	NA	NA	NA	2	0	NA	NA	1	NA	NA	1	NA	NA	0	1	NA	1	NA	1	1	NA	NA	NA	NA	NA	0	NA	NA	NA
1034	s2_1034-22	NA	1	NA	1	NA	NA	NA	NA	NA	1	NA	NA	NA	NA	NA	NA	NA	NA	0	NA	NA	NA	1	0	NA	NA	1	NA	NA	1	NA	NA	0	2	NA	2	NA	1	0	NA	NA	NA	NA	NA	1	NA	NA	NA
1034	s3_1034-48	NA	2	NA	2	NA	NA	NA	NA	NA	1	NA	NA	NA	NA	NA	NA	NA	NA	1	NA	NA	NA	2	0	NA	NA	2	NA	NA	2	NA	NA	1	1	NA	1	NA	1	1	NA	NA	NA	NA	NA	1	NA	NA	NA
1034	s6_1034-176	NA	2	NA	2	NA	NA	NA	NA	NA	1	NA	NA	NA	NA	NA	NA	NA	NA	2	NA	NA	NA	2	2	NA	NA	1	NA	NA	1	NA	NA	0	0	NA	1	NA	1	2	NA	NA	NA	NA	NA	1	NA	NA	NA
1034	s6_1034-177	NA	2	NA	2	NA	NA	NA	NA	NA	1	NA	NA	NA	NA	NA	NA	NA	NA	1	NA	NA	NA	0	1	NA	NA	0	NA	NA	0	NA	NA	2	1	NA	1	NA	1	1	NA	NA	NA	NA	NA	1	NA	NA	NA
1034	s6_1034-171	NA	2	NA	2	NA	NA	NA	NA	NA	0	NA	NA	NA	NA	NA	NA	NA	NA	2	NA	NA	NA	2	0	NA	NA	2	NA	NA	2	NA	NA	1	1	NA	1	NA	0	1	NA	NA	NA	NA	NA	0	NA	NA	NA
1034	s6_1034-178	NA	2	NA	2	NA	NA	NA	NA	NA	1	NA	NA	NA	NA	NA	NA	NA	NA	0	NA	NA	NA	1	0	NA	NA	2	NA	NA	2	NA	NA	2	0	NA	0	NA	1	1	NA	NA	NA	NA	NA	2	NA	NA	NA
1034	s6_1034-179	NA	1	NA	1	NA	NA	NA	NA	NA	2	NA	NA	NA	NA	NA	NA	NA	NA	1	NA	NA	NA	2	0	NA	NA	2	NA	NA	2	NA	NA	0	2	NA	2	NA	0	0	NA	NA	NA	NA	NA	0	NA	NA	NA
1034	s2_1034-7	NA	0	NA	1	NA	NA	NA	NA	NA	2	NA	NA	NA	NA	NA	NA	NA	NA	1	NA	NA	NA	1	1	NA	NA	1	NA	NA	1	NA	NA	1	1	NA	1	NA	0	0	NA	NA	NA	NA	NA	1	NA	NA	NA
1034	s4_1034-79	NA	1	NA	1	NA	NA	NA	NA	NA	1	NA	NA	NA	NA	NA	NA	NA	NA	1	NA	NA	NA	1	1	NA	NA	1	NA	NA	0	NA	NA	1	2	NA	2	NA	2	2	NA	NA	NA	NA	NA	1	NA	NA	NA
1034	s4_1034-70	NA	2	NA	2	NA	NA	NA	NA	NA	2	NA	NA	NA	NA	NA	NA	NA	NA	2	NA	NA	NA	0	1	NA	NA	1	NA	NA	1	NA	NA	2	2	NA	2	NA	2	2	NA	NA	NA	NA	NA	1	NA	NA	NA
1034	s4_1034-71	NA	1	NA	1	NA	NA	NA	NA	NA	1	NA	NA	NA	NA	NA	NA	NA	NA	0	NA	NA	NA	2	1	NA	NA	1	NA	NA	1	NA	NA	1	1	NA	1	NA	1	1	NA	NA	NA	NA	NA	1	NA	NA	NA
1034	s4_1034-72	NA	0	NA	0	NA	NA	NA	NA	NA	0	NA	NA	NA	NA	NA	NA	NA	NA	1	NA	NA	NA	0	1	NA	NA	1	NA	NA	0	NA	NA	1	0	NA	0	NA	2	2	NA	NA	NA	NA	NA	1	NA	NA	NA
1034	s4_1034-75	NA	1	NA	1	NA	NA	NA	NA	NA	1	NA	NA	NA	NA	NA	NA	NA	NA	2	NA	NA	NA	1	1	NA	NA	1	NA	NA	0	NA	NA	1	1	NA	1	NA	0	1	NA	NA	NA	NA	NA	2	NA	NA	NA
1034	s4_1034-76	NA	2	NA	2	NA	NA	NA	NA	NA	1	NA	NA	NA	NA	NA	NA	NA	NA	0	NA	NA	NA	2	1	NA	NA	2	NA	NA	2	NA	NA	1	0	NA	0	NA	1	1	NA	NA	NA	NA	NA	2	NA	NA	NA
1034	s7_1034-143	NA	0	NA	0	NA	NA	NA	NA	NA	1	NA	NA	NA	NA	NA	NA	NA	NA	1	NA	NA	NA	1	1	NA	NA	2	NA	NA	1	NA	NA	1	1	NA	1	NA	1	1	NA	NA	NA	NA	NA	1	NA	NA	NA
1034	s7_1034-140	NA	0	NA	0	NA	NA	NA	NA	NA	0	NA	NA	NA	NA	NA	NA	NA	NA	1	NA	NA	NA	1	0	NA	NA	2	NA	NA	1	NA	NA	2	2	NA	2	NA	2	1	NA	NA	NA	NA	NA	2	NA	NA	NA
1034	s7_1034-145	NA	1	NA	1	NA	NA	NA	NA	NA	0	NA	NA	NA	NA	NA	NA	NA	NA	1	NA	NA	NA	1	1	NA	NA	0	NA	NA	0	NA	NA	1	1	NA	1	NA	0	0	NA	NA	NA	NA	NA	0	NA	NA	NA
1034	s3_1034-43	NA	1	NA	1	NA	NA	NA	NA	NA	0	NA	NA	NA	NA	NA	NA	NA	NA	1	NA	NA	NA	0	1	NA	NA	0	NA	NA	0	NA	NA	2	1	NA	1	NA	1	1	NA	NA	NA	NA	NA	1	NA	NA	NA
1034	s2_1034-18	NA	0	NA	0	NA	NA	NA	NA	NA	1	NA	NA	NA	NA	NA	NA	NA	NA	1	NA	NA	NA	1	0	NA	NA	0	NA	NA	2	NA	NA	0	1	NA	1	NA	1	1	NA	NA	NA	NA	NA	1	NA	NA	NA
1034	s2_1034-19	NA	1	NA	1	NA	NA	NA	NA	NA	1	NA	NA	NA	NA	NA	NA	NA	NA	1	NA	NA	NA	1	1	NA	NA	2	NA	NA	2	NA	NA	1	1	NA	1	NA	1	2	NA	NA	NA	NA	NA	1	NA	NA	NA
1034	s2_1034-15	NA	1	NA	1	NA	NA	NA	NA	NA	0	NA	NA	NA	NA	NA	NA	NA	NA	1	NA	NA	NA	2	0	NA	NA	1	NA	NA	1	NA	NA	1	1	NA	1	NA	1	2	NA	NA	NA	NA	NA	1	NA	NA	NA
1034	s2_1034-16	NA	1	NA	1	NA	NA	NA	NA	NA	0	NA	NA	NA	NA	NA	NA	NA	NA	1	NA	NA	NA	1	1	NA	NA	1	NA	NA	1	NA	NA	0	0	NA	0	NA	0	0	NA	NA	NA	NA	NA	1	NA	NA	NA
1034	s2_1034-11	NA	1	NA	0	NA	NA	NA	NA	NA	1	NA	NA	NA	NA	NA	NA	NA	NA	1	NA	NA	NA	1	1	NA	NA	1	NA	NA	1	NA	NA	2	2	NA	2	NA	2	2	NA	NA	NA	NA	NA	2	NA	NA	NA
1034	s2_1034-12	NA	0	NA	0	NA	NA	NA	NA	NA	0	NA	NA	NA	NA	NA	NA	NA	NA	1	NA	NA	NA	1	1	NA	NA	1	NA	NA	0	NA	NA	1	0	NA	0	NA	0	0	NA	NA	NA	NA	NA	0	NA	NA	NA
1034	s2_1034-13	NA	1	NA	1	NA	NA	NA	NA	NA	1	NA	NA	NA	NA	NA	NA	NA	NA	2	NA	NA	NA	1	2	NA	NA	2	NA	NA	2	NA	NA	0	1	NA	1	NA	1	1	NA	NA	NA	NA	NA	2	NA	NA	NA
1034	s6_1034-149	NA	1	NA	2	NA	NA	NA	NA	NA	1	NA	NA	NA	NA	NA	NA	NA	NA	1	NA	NA	NA	1	1	NA	NA	1	NA	NA	1	NA	NA	1	0	NA	0	NA	0	0	NA	NA	NA	NA	NA	1	NA	NA	NA
1034	s5_1034-89	NA	0	NA	0	NA	NA	NA	NA	NA	1	NA	NA	NA	NA	NA	NA	NA	NA	1	NA	NA	NA	1	0	NA	NA	2	NA	NA	1	NA	NA	1	1	NA	1	NA	1	1	NA	NA	NA	NA	NA	2	NA	NA	NA
1034	s6_1034-141	NA	2	NA	2	NA	NA	NA	NA	NA	0	NA	NA	NA	NA	NA	NA	NA	NA	1	NA	NA	NA	0	2	NA	NA	1	NA	NA	1	NA	NA	0	2	NA	1	NA	1	1	NA	NA	NA	NA	NA	1	NA	NA	NA
1034	s6_1034-142	NA	1	NA	1	NA	NA	NA	NA	NA	1	NA	NA	NA	NA	NA	NA	NA	NA	1	NA	NA	NA	0	0	NA	NA	1	NA	NA	1	NA	NA	1	1	NA	1	NA	0	0	NA	NA	NA	NA	NA	2	NA	NA	NA
1034	s6_1034-144	NA	0	NA	0	NA	NA	NA	NA	NA	1	NA	NA	NA	NA	NA	NA	NA	NA	1	NA	NA	NA	1	2	NA	NA	1	NA	NA	1	NA	NA	2	0	NA	0	NA	1	1	NA	NA	NA	NA	NA	1	NA	NA	NA
1034	s6_1034-147	NA	0	NA	0	NA	NA	NA	NA	NA	1	NA	NA	NA	NA	NA	NA	NA	NA	1	NA	NA	NA	1	1	NA	NA	0	NA	NA	0	NA	NA	1	2	NA	2	NA	1	1	NA	NA	NA	NA	NA	0	NA	NA	NA
1034	s5_1034-87	NA	1	NA	1	NA	NA	NA	NA	NA	1	NA	NA	NA	NA	NA	NA	NA	NA	2	NA	NA	NA	1	0	NA	NA	2	NA	NA	0	NA	NA	0	0	NA	0	NA	0	0	NA	NA	NA	NA	NA	1	NA	NA	NA
1034	s3_1034-14	NA	0	NA	0	NA	NA	NA	NA	NA	1	NA	NA	NA	NA	NA	NA	NA	NA	1	NA	NA	NA	0	1	NA	NA	1	NA	NA	1	NA	NA	1	1	NA	1	NA	1	1	NA	NA	NA	NA	NA	2	NA	NA	NA
1034	s3_1034-17	NA	1	NA	1	NA	NA	NA	NA	NA	1	NA	NA	NA	NA	NA	NA	NA	NA	2	NA	NA	NA	1	1	NA	NA	0	NA	NA	0	NA	NA	2	2	NA	2	NA	2	2	NA	NA	NA	NA	NA	2	NA	NA	NA
1034	s4_1034-69	NA	1	NA	1	NA	NA	NA	NA	NA	1	NA	NA	NA	NA	NA	NA	NA	NA	2	NA	NA	NA	0	1	NA	NA	0	NA	NA	0	NA	NA	1	2	NA	2	NA	2	2	NA	NA	NA	NA	NA	0	NA	NA	NA
1034	s4_1034-68	NA	2	NA	2	NA	NA	NA	NA	NA	2	NA	NA	NA	NA	NA	NA	NA	NA	1	NA	NA	NA	1	1	NA	NA	2	NA	NA	2	NA	NA	2	1	NA	0	NA	1	1	NA	NA	NA	NA	NA	1	NA	NA	NA
1034	s4_1034-66	NA	1	NA	1	NA	NA	NA	NA	NA	1	NA	NA	NA	NA	NA	NA	NA	NA	2	NA	NA	NA	1	1	NA	NA	1	NA	NA	1	NA	NA	1	2	NA	2	NA	1	1	NA	NA	NA	NA	NA	1	NA	NA	NA
1034	s7_1034-134	NA	1	NA	0	NA	NA	NA	NA	NA	0	NA	NA	NA	NA	NA	NA	NA	NA	0	NA	NA	NA	0	2	NA	NA	1	NA	NA	1	NA	NA	2	0	NA	1	NA	1	1	NA	NA	NA	NA	NA	2	NA	NA	NA
1034	s4_1034-81	NA	0	NA	0	NA	NA	NA	NA	NA	1	NA	NA	NA	NA	NA	NA	NA	NA	2	NA	NA	NA	1	2	NA	NA	1	NA	NA	0	NA	NA	0	2	NA	2	NA	2	2	NA	NA	NA	NA	NA	1	NA	NA	NA
1034	s6_1034-157	NA	1	NA	1	NA	NA	NA	NA	NA	2	NA	NA	NA	NA	NA	NA	NA	NA	2	NA	NA	NA	1	1	NA	NA	2	NA	NA	1	NA	NA	1	0	NA	0	NA	0	0	NA	NA	NA	NA	NA	1	NA	NA	NA
1034	s6_1034-154	NA	2	NA	1	NA	NA	NA	NA	NA	1	NA	NA	NA	NA	NA	NA	NA	NA	1	NA	NA	NA	1	0	NA	NA	0	NA	NA	1	NA	NA	1	0	NA	1	NA	2	2	NA	NA	NA	NA	NA	2	NA	NA	NA
1034	s6_1034-155	NA	1	NA	1	NA	NA	NA	NA	NA	2	NA	NA	NA	NA	NA	NA	NA	NA	1	NA	NA	NA	1	1	NA	NA	2	NA	NA	2	NA	NA	2	1	NA	2	NA	1	2	NA	NA	NA	NA	NA	1	NA	NA	NA
1034	s6_1034-152	NA	1	NA	1	NA	NA	NA	NA	NA	2	NA	NA	NA	NA	NA	NA	NA	NA	0	NA	NA	NA	1	2	NA	NA	1	NA	NA	0	NA	NA	0	1	NA	1	NA	1	1	NA	NA	NA	NA	NA	1	NA	NA	NA
1034	s6_1034-150	NA	1	NA	1	NA	NA	NA	NA	NA	1	NA	NA	NA	NA	NA	NA	NA	NA	1	NA	NA	NA	0	0	NA	NA	1	NA	NA	1	NA	NA	1	2	NA	2	NA	1	1	NA	NA	NA	NA	NA	1	NA	NA	NA
1034	s6_1034-151	NA	0	NA	0	NA	NA	NA	NA	NA	1	NA	NA	NA	NA	NA	NA	NA	NA	0	NA	NA	NA	0	2	NA	NA	1	NA	NA	1	NA	NA	0	1	NA	1	NA	1	1	NA	NA	NA	NA	NA	1	NA	NA	NA
1034	s3_1034-2a	NA	1	NA	1	NA	NA	NA	NA	NA	0	NA	NA	NA	NA	NA	NA	NA	NA	1	NA	NA	NA	1	0	NA	NA	2	NA	NA	2	NA	NA	2	1	NA	1	NA	2	2	NA	NA	NA	NA	NA	0	NA	NA	NA
1034	s3_1034-2b	NA	0	NA	0	NA	NA	NA	NA	NA	1	NA	NA	NA	NA	NA	NA	NA	NA	1	NA	NA	NA	1	1	NA	NA	0	NA	NA	0	NA	NA	2	1	NA	1	NA	1	1	NA	NA	NA	NA	NA	0	NA	NA	NA
1034	s3_1034-28	NA	2	NA	2	NA	NA	NA	NA	NA	2	NA	NA	NA	NA	NA	NA	NA	NA	2	NA	NA	NA	1	0	NA	NA	0	NA	NA	0	NA	NA	1	2	NA	2	NA	1	1	NA	NA	NA	NA	NA	1	NA	NA	NA
1034	s3_1034-29	NA	1	NA	1	NA	NA	NA	NA	NA	1	NA	NA	NA	NA	NA	NA	NA	NA	1	NA	NA	NA	2	0	NA	NA	2	NA	NA	1	NA	NA	1	0	NA	0	NA	0	0	NA	NA	NA	NA	NA	1	NA	NA	NA
1034	s4_1034-92	NA	0	NA	1	NA	NA	NA	NA	NA	1	NA	NA	NA	NA	NA	NA	NA	NA	2	NA	NA	NA	0	1	NA	NA	0	NA	NA	0	NA	NA	0	1	NA	1	NA	1	1	NA	NA	NA	NA	NA	1	NA	NA	NA
1034	s4_1034-96	NA	1	NA	1	NA	NA	NA	NA	NA	2	NA	NA	NA	NA	NA	NA	NA	NA	0	NA	NA	NA	1	0	NA	NA	1	NA	NA	1	NA	NA	1	1	NA	1	NA	1	1	NA	NA	NA	NA	NA	1	NA	NA	NA
1034	s4_1034-97	NA	0	NA	0	NA	NA	NA	NA	NA	0	NA	NA	NA	NA	NA	NA	NA	NA	1	NA	NA	NA	1	1	NA	NA	1	NA	NA	2	NA	NA	1	2	NA	2	NA	2	1	NA	NA	NA	NA	NA	1	NA	NA	NA
1034	s4_1034-94	NA	0	NA	0	NA	NA	NA	NA	NA	1	NA	NA	NA	NA	NA	NA	NA	NA	1	NA	NA	NA	1	2	NA	NA	1	NA	NA	1	NA	NA	1	1	NA	1	NA	1	1	NA	NA	NA	NA	NA	0	NA	NA	NA
1034	s4_1034-98	NA	1	NA	1	NA	NA	NA	NA	NA	1	NA	NA	NA	NA	NA	NA	NA	NA	1	NA	NA	NA	0	1	NA	NA	0	NA	NA	0	NA	NA	2	1	NA	1	NA	2	2	NA	NA	NA	NA	NA	0	NA	NA	NA
1034	s7_1034-127	NA	2	NA	1	NA	NA	NA	NA	NA	1	NA	NA	NA	NA	NA	NA	NA	NA	2	NA	NA	NA	1	0	NA	NA	1	NA	NA	0	NA	NA	1	1	NA	1	NA	1	0	NA	NA	NA	NA	NA	0	NA	NA	NA
1034	s7_1034-120	NA	2	NA	2	NA	NA	NA	NA	NA	2	NA	NA	NA	NA	NA	NA	NA	NA	1	NA	NA	NA	1	0	NA	NA	2	NA	NA	0	NA	NA	2	0	NA	0	NA	0	0	NA	NA	NA	NA	NA	1	NA	NA	NA
1034	s7_1034-122	NA	0	NA	0	NA	NA	NA	NA	NA	0	NA	NA	NA	NA	NA	NA	NA	NA	1	NA	NA	NA	1	0	NA	NA	1	NA	NA	0	NA	NA	1	2	NA	2	NA	1	1	NA	NA	NA	NA	NA	1	NA	NA	NA
1034	s3_1034-59	NA	1	NA	1	NA	NA	NA	NA	NA	1	NA	NA	NA	NA	NA	NA	NA	NA	1	NA	NA	NA	1	0	NA	NA	1	NA	NA	0	NA	NA	1	2	NA	2	NA	1	1	NA	NA	NA	NA	NA	1	NA	NA	NA
1034	s3_1034-57	NA	1	NA	1	NA	NA	NA	NA	NA	1	NA	NA	NA	NA	NA	NA	NA	NA	0	NA	NA	NA	0	0	NA	NA	1	NA	NA	1	NA	NA	1	1	NA	1	NA	1	1	NA	NA	NA	NA	NA	2	NA	NA	NA
1034	s3_1034-30	NA	1	NA	1	NA	NA	NA	NA	NA	2	NA	NA	NA	NA	NA	NA	NA	NA	1	NA	NA	NA	1	2	NA	NA	1	NA	NA	1	NA	NA	2	0	NA	0	NA	0	2	NA	NA	NA	NA	NA	0	NA	NA	NA
1034	s3_1034-37	NA	0	NA	0	NA	NA	NA	NA	NA	0	NA	NA	NA	NA	NA	NA	NA	NA	0	NA	NA	NA	1	2	NA	NA	1	NA	NA	1	NA	NA	0	1	NA	1	NA	1	1	NA	NA	NA	NA	NA	0	NA	NA	NA
1034	s3_1034-36	NA	2	NA	2	NA	NA	NA	NA	NA	2	NA	NA	NA	NA	NA	NA	NA	NA	1	NA	NA	NA	1	1	NA	NA	1	NA	NA	1	NA	NA	0	2	NA	2	NA	2	2	NA	NA	NA	NA	NA	1	NA	NA	NA
1034	s7_1034-119	NA	0	NA	0	NA	NA	NA	NA	NA	1	NA	NA	NA	NA	NA	NA	NA	NA	1	NA	NA	NA	1	0	NA	NA	2	NA	NA	1	NA	NA	1	1	NA	1	NA	0	0	NA	NA	NA	NA	NA	1	NA	NA	NA
1034	s7_1034-118	NA	1	NA	1	NA	NA	NA	NA	NA	1	NA	NA	NA	NA	NA	NA	NA	NA	2	NA	NA	NA	0	1	NA	NA	0	NA	NA	0	NA	NA	0	0	NA	0	NA	0	0	NA	NA	NA	NA	NA	1	NA	NA	NA
1034	s7_1034-112	NA	1	NA	1	NA	NA	NA	NA	NA	1	NA	NA	NA	NA	NA	NA	NA	NA	0	NA	NA	NA	1	1	NA	NA	1	NA	NA	1	NA	NA	1	2	NA	2	NA	1	1	NA	NA	NA	NA	NA	0	NA	NA	NA
1034	s7_1034-117	NA	1	NA	1	NA	NA	NA	NA	NA	0	NA	NA	NA	NA	NA	NA	NA	NA	1	NA	NA	NA	2	2	NA	NA	0	NA	NA	2	NA	NA	2	0	NA	0	NA	0	0	NA	NA	NA	NA	NA	2	NA	NA	NA
1034	s4_1034-56	NA	2	NA	2	NA	NA	NA	NA	NA	1	NA	NA	NA	NA	NA	NA	NA	NA	0	NA	NA	NA	1	2	NA	NA	0	NA	NA	0	NA	NA	1	1	NA	1	NA	1	2	NA	NA	NA	NA	NA	1	NA	NA	NA
1034	s3_1034-46	NA	2	NA	2	NA	NA	NA	NA	NA	0	NA	NA	NA	NA	NA	NA	NA	NA	1	NA	NA	NA	0	1	NA	NA	1	NA	NA	1	NA	NA	2	0	NA	0	NA	0	0	NA	NA	NA	NA	NA	2	NA	NA	NA
1034	s3_1034-47	NA	2	NA	2	NA	NA	NA	NA	NA	1	NA	NA	NA	NA	NA	NA	NA	NA	1	NA	NA	NA	1	2	NA	NA	1	NA	NA	1	NA	NA	1	2	NA	1	NA	0	1	NA	NA	NA	NA	NA	1	NA	NA	NA
1034	s3_1034-45	NA	2	NA	2	NA	NA	NA	NA	NA	2	NA	NA	NA	NA	NA	NA	NA	NA	1	NA	NA	NA	1	2	NA	NA	1	NA	NA	1	NA	NA	0	2	NA	2	NA	1	1	NA	NA	NA	NA	NA	0	NA	NA	NA
1034	s7_1034-106	NA	1	NA	1	NA	NA	NA	NA	NA	2	NA	NA	NA	NA	NA	NA	NA	NA	1	NA	NA	NA	1	0	NA	NA	1	NA	NA	1	NA	NA	0	2	NA	2	NA	1	1	NA	NA	NA	NA	NA	2	NA	NA	NA
1034	s7_1034-104	NA	2	NA	1	NA	NA	NA	NA	NA	2	NA	NA	NA	NA	NA	NA	NA	NA	2	NA	NA	NA	0	2	NA	NA	1	NA	NA	1	NA	NA	1	1	NA	1	NA	1	0	NA	NA	NA	NA	NA	1	NA	NA	NA
1034	s37_1034-8	NA	2	NA	2	NA	NA	NA	NA	NA	1	NA	NA	NA	NA	NA	NA	NA	NA	0	NA	NA	NA	1	1	NA	NA	1	NA	NA	2	NA	NA	0	1	NA	1	NA	0	0	NA	NA	NA	NA	NA	0	NA	NA	NA
1034	s3_1034-33	NA	2	NA	2	NA	NA	NA	NA	NA	1	NA	NA	NA	NA	NA	NA	NA	NA	1	NA	NA	NA	1	1	NA	NA	1	NA	NA	1	NA	NA	2	1	NA	1	NA	1	1	NA	NA	NA	NA	NA	0	NA	NA	NA
1034	s6_1034-184	NA	1	NA	0	NA	NA	NA	NA	NA	0	NA	NA	NA	NA	NA	NA	NA	NA	1	NA	NA	NA	2	1	NA	NA	0	NA	NA	1	NA	NA	2	0	NA	0	NA	0	1	NA	NA	NA	NA	NA	2	NA	NA	NA
1034	s6_1034-187	NA	2	NA	0	NA	NA	NA	NA	NA	1	NA	NA	NA	NA	NA	NA	NA	NA	1	NA	NA	NA	0	1	NA	NA	0	NA	NA	0	NA	NA	0	0	NA	0	NA	0	0	NA	NA	NA	NA	NA	1	NA	NA	NA
1034	s6_1034-186	NA	2	NA	2	NA	NA	NA	NA	NA	0	NA	NA	NA	NA	NA	NA	NA	NA	1	NA	NA	NA	0	1	NA	NA	0	NA	NA	1	NA	NA	1	2	NA	2	NA	1	1	NA	NA	NA	NA	NA	1	NA	NA	NA
1034	s6_1034-180	NA	2	NA	2	NA	NA	NA	NA	NA	1	NA	NA	NA	NA	NA	NA	NA	NA	1	NA	NA	NA	1	1	NA	NA	0	NA	NA	0	NA	NA	0	1	NA	1	NA	1	1	NA	NA	NA	NA	NA	1	NA	NA	NA
1034	s6_1034-183	NA	0	NA	0	NA	NA	NA	NA	NA	2	NA	NA	NA	NA	NA	NA	NA	NA	1	NA	NA	NA	1	1	NA	NA	1	NA	NA	1	NA	NA	1	1	NA	1	NA	0	0	NA	NA	NA	NA	NA	2	NA	NA	NA
1034	s6_1034-182	NA	1	NA	1	NA	NA	NA	NA	NA	2	NA	NA	NA	NA	NA	NA	NA	NA	1	NA	NA	NA	2	1	NA	NA	0	NA	NA	0	NA	NA	0	0	NA	0	NA	1	1	NA	NA	NA	NA	NA	0	NA	NA	NA
1034	s3_1034-55	NA	1	NA	1	NA	NA	NA	NA	NA	2	NA	NA	NA	NA	NA	NA	NA	NA	0	NA	NA	NA	0	1	NA	NA	1	NA	NA	1	NA	NA	0	1	NA	1	NA	0	0	NA	NA	NA	NA	NA	0	NA	NA	NA
1034	s3_1034-54	NA	0	NA	0	NA	NA	NA	NA	NA	1	NA	NA	NA	NA	NA	NA	NA	NA	0	NA	NA	NA	0	0	NA	NA	0	NA	NA	1	NA	NA	0	0	NA	0	NA	0	0	NA	NA	NA	NA	NA	1	NA	NA	NA
1034	s3_1034-52	NA	1	NA	1	NA	NA	NA	NA	NA	1	NA	NA	NA	NA	NA	NA	NA	NA	1	NA	NA	NA	2	1	NA	NA	0	NA	NA	1	NA	NA	1	1	NA	1	NA	0	1	NA	NA	NA	NA	NA	1	NA	NA	NA
1034	s3_1034-62	NA	1	NA	1	NA	NA	NA	NA	NA	2	NA	NA	NA	NA	NA	NA	NA	NA	2	NA	NA	NA	2	1	NA	NA	1	NA	NA	1	NA	NA	2	1	NA	2	NA	2	2	NA	NA	NA	NA	NA	2	NA	NA	NA
1034	s6_1034-148	NA	0	NA	0	NA	NA	NA	NA	NA	1	NA	NA	NA	NA	NA	NA	NA	NA	1	NA	NA	NA	1	1	NA	NA	0	NA	NA	2	NA	NA	1	1	NA	2	NA	2	1	NA	NA	NA	NA	NA	1	NA	NA	NA
1034	s67_1034-133	NA	1	NA	1	NA	NA	NA	NA	NA	1	NA	NA	NA	NA	NA	NA	NA	NA	1	NA	NA	NA	1	1	NA	NA	0	NA	NA	1	NA	NA	2	0	NA	1	NA	1	1	NA	NA	NA	NA	NA	0	NA	NA	NA
1034	s3_1034-22b	NA	1	NA	1	NA	NA	NA	NA	NA	1	NA	NA	NA	NA	NA	NA	NA	NA	1	NA	NA	NA	0	2	NA	NA	0	NA	NA	1	NA	NA	1	0	NA	1	NA	1	2	NA	NA	NA	NA	NA	0	NA	NA	NA
1034	s7_1034-99	NA	0	NA	0	NA	NA	NA	NA	NA	1	NA	NA	NA	NA	NA	NA	NA	NA	1	NA	NA	NA	1	2	NA	NA	1	NA	NA	1	NA	NA	1	0	NA	0	NA	0	0	NA	NA	NA	NA	NA	1	NA	NA	NA
1034	s7_1034-78	NA	0	NA	0	NA	NA	NA	NA	NA	1	NA	NA	NA	NA	NA	NA	NA	NA	2	NA	NA	NA	1	1	NA	NA	0	NA	NA	1	NA	NA	0	1	NA	1	NA	1	0	NA	NA	NA	NA	NA	1	NA	NA	NA
1034	s67_1034-123	NA	1	NA	1	NA	NA	NA	NA	NA	0	NA	NA	NA	NA	NA	NA	NA	NA	1	NA	NA	NA	1	1	NA	NA	1	NA	NA	1	NA	NA	2	2	NA	2	NA	2	2	NA	NA	NA	NA	NA	0	NA	NA	NA
1034	s7_1034-138	NA	2	NA	1	NA	NA	NA	NA	NA	1	NA	NA	NA	NA	NA	NA	NA	NA	0	NA	NA	NA	2	1	NA	NA	2	NA	NA	2	NA	NA	1	2	NA	2	NA	2	1	NA	NA	NA	NA	NA	1	NA	NA	NA
1034	s2_1034-91	NA	1	NA	1	NA	NA	NA	NA	NA	0	NA	NA	NA	NA	NA	NA	NA	NA	0	NA	NA	NA	2	0	NA	NA	1	NA	NA	0	NA	NA	1	0	NA	0	NA	2	2	NA	NA	NA	NA	NA	0	NA	NA	NA
1034	s2_1034-93	NA	0	NA	0	NA	NA	NA	NA	NA	1	NA	NA	NA	NA	NA	NA	NA	NA	2	NA	NA	NA	1	1	NA	NA	2	NA	NA	2	NA	NA	0	1	NA	1	NA	1	1	NA	NA	NA	NA	NA	1	NA	NA	NA
1034	s6_1034-129	NA	0	NA	0	NA	NA	NA	NA	NA	0	NA	NA	NA	NA	NA	NA	NA	NA	1	NA	NA	NA	1	1	NA	NA	2	NA	NA	2	NA	NA	1	2	NA	2	NA	2	1	NA	NA	NA	NA	NA	1	NA	NA	NA
1034	s6_1034-128	NA	0	NA	0	NA	NA	NA	NA	NA	1	NA	NA	NA	NA	NA	NA	NA	NA	1	NA	NA	NA	1	2	NA	NA	1	NA	NA	1	NA	NA	0	1	NA	1	NA	2	1	NA	NA	NA	NA	NA	1	NA	NA	NA
1034	s6_1034-121	NA	1	NA	1	NA	NA	NA	NA	NA	1	NA	NA	NA	NA	NA	NA	NA	NA	1	NA	NA	NA	2	1	NA	NA	2	NA	NA	1	NA	NA	2	0	NA	0	NA	0	0	NA	NA	NA	NA	NA	0	NA	NA	NA
1034	s6_1034-126	NA	1	NA	1	NA	NA	NA	NA	NA	0	NA	NA	NA	NA	NA	NA	NA	NA	1	NA	NA	NA	2	1	NA	NA	1	NA	NA	1	NA	NA	1	0	NA	1	NA	1	1	NA	NA	NA	NA	NA	1	NA	NA	NA
1034	s6_1034-124	NA	0	NA	0	NA	NA	NA	NA	NA	1	NA	NA	NA	NA	NA	NA	NA	NA	2	NA	NA	NA	2	2	NA	NA	1	NA	NA	1	NA	NA	0	2	NA	2	NA	1	1	NA	NA	NA	NA	NA	0	NA	NA	NA
1034	s2_1034-88	NA	0	NA	0	NA	NA	NA	NA	NA	2	NA	NA	NA	NA	NA	NA	NA	NA	1	NA	NA	NA	1	0	NA	NA	1	NA	NA	1	NA	NA	0	1	NA	1	NA	1	2	NA	NA	NA	NA	NA	1	NA	NA	NA
1034	s2_1034-83	NA	1	NA	1	NA	NA	NA	NA	NA	1	NA	NA	NA	NA	NA	NA	NA	NA	0	NA	NA	NA	2	2	NA	NA	2	NA	NA	2	NA	NA	0	2	NA	2	NA	2	1	NA	NA	NA	NA	NA	1	NA	NA	NA
1034	s2_1034-82	NA	1	NA	1	NA	NA	NA	NA	NA	2	NA	NA	NA	NA	NA	NA	NA	NA	1	NA	NA	NA	2	1	NA	NA	1	NA	NA	0	NA	NA	1	1	NA	1	NA	0	0	NA	NA	NA	NA	NA	0	NA	NA	NA
1034	s2_1034-86	NA	1	NA	1	NA	NA	NA	NA	NA	1	NA	NA	NA	NA	NA	NA	NA	NA	2	NA	NA	NA	1	1	NA	NA	0	NA	NA	1	NA	NA	0	2	NA	0	NA	0	0	NA	NA	NA	NA	NA	0	NA	NA	NA
1034	s2_1034-85	NA	1	NA	1	NA	NA	NA	NA	NA	2	NA	NA	NA	NA	NA	NA	NA	NA	1	NA	NA	NA	0	2	NA	NA	0	NA	NA	0	NA	NA	2	1	NA	1	NA	1	1	NA	NA	NA	NA	NA	0	NA	NA	NA
1034	s2_1034-84	NA	1	NA	1	NA	NA	NA	NA	NA	1	NA	NA	NA	NA	NA	NA	NA	NA	1	NA	NA	NA	0	0	NA	NA	0	NA	NA	0	NA	NA	2	1	NA	1	NA	1	1	NA	NA	NA	NA	NA	1	NA	NA	NA
1034	s3_1034-21b	NA	1	NA	1	NA	NA	NA	NA	NA	1	NA	NA	NA	NA	NA	NA	NA	NA	1	NA	NA	NA	2	1	NA	NA	1	NA	NA	1	NA	NA	1	1	NA	1	NA	1	1	NA	NA	NA	NA	NA	0	NA	NA	NA
1034	s7_1034-158	NA	1	NA	1	NA	NA	NA	NA	NA	1	NA	NA	NA	NA	NA	NA	NA	NA	1	NA	NA	NA	2	2	NA	NA	2	NA	NA	2	NA	NA	2	1	NA	1	NA	1	0	NA	NA	NA	NA	NA	1	NA	NA	NA
1034	s5_1034-10	NA	0	NA	0	NA	NA	NA	NA	NA	1	NA	NA	NA	NA	NA	NA	NA	NA	1	NA	NA	NA	1	1	NA	NA	1	NA	NA	1	NA	NA	1	1	NA	1	NA	2	2	NA	NA	NA	NA	NA	0	NA	NA	NA
1034	s6_1034-139	NA	1	NA	1	NA	NA	NA	NA	NA	2	NA	NA	NA	NA	NA	NA	NA	NA	1	NA	NA	NA	0	1	NA	NA	1	NA	NA	1	NA	NA	1	0	NA	0	NA	1	1	NA	NA	NA	NA	NA	1	NA	NA	NA
1034	s6_1034-131	NA	1	NA	1	NA	NA	NA	NA	NA	1	NA	NA	NA	NA	NA	NA	NA	NA	0	NA	NA	NA	2	1	NA	NA	0	NA	NA	0	NA	NA	2	2	NA	2	NA	1	1	NA	NA	NA	NA	NA	1	NA	NA	NA
1034	s6_1034-132	NA	1	NA	1	NA	NA	NA	NA	NA	2	NA	NA	NA	NA	NA	NA	NA	NA	1	NA	NA	NA	0	1	NA	NA	1	NA	NA	1	NA	NA	0	1	NA	1	NA	1	0	NA	NA	NA	NA	NA	1	NA	NA	NA
1034	s6_1034-137	NA	0	NA	1	NA	NA	NA	NA	NA	1	NA	NA	NA	NA	NA	NA	NA	NA	1	NA	NA	NA	1	2	NA	NA	2	NA	NA	2	NA	NA	2	1	NA	0	NA	0	0	NA	NA	NA	NA	NA	1	NA	NA	NA
1034	s7_1034-53	NA	1	NA	1	NA	NA	NA	NA	NA	1	NA	NA	NA	NA	NA	NA	NA	NA	1	NA	NA	NA	2	0	NA	NA	1	NA	NA	1	NA	NA	1	2	NA	2	NA	2	1	NA	NA	NA	NA	NA	1	NA	NA	NA
1034	s3_1034-40	NA	2	NA	2	NA	NA	NA	NA	NA	1	NA	NA	NA	NA	NA	NA	NA	NA	1	NA	NA	NA	1	2	NA	NA	0	NA	NA	0	NA	NA	2	1	NA	2	NA	2	1	NA	NA	NA	NA	NA	2	NA	NA	NA
1034	s3_1034-41	NA	1	NA	1	NA	NA	NA	NA	NA	1	NA	NA	NA	NA	NA	NA	NA	NA	1	NA	NA	NA	1	0	NA	NA	0	NA	NA	1	NA	NA	1	0	NA	0	NA	0	0	NA	NA	NA	NA	NA	0	NA	NA	NA
1034	s6_1034-109	NA	2	NA	2	NA	NA	NA	NA	NA	0	NA	NA	NA	NA	NA	NA	NA	NA	2	NA	NA	NA	0	1	NA	NA	1	NA	NA	1	NA	NA	2	0	NA	1	NA	1	1	NA	NA	NA	NA	NA	1	NA	NA	NA
1034	s6_1034-108	NA	2	NA	2	NA	NA	NA	NA	NA	1	NA	NA	NA	NA	NA	NA	NA	NA	1	NA	NA	NA	1	1	NA	NA	1	NA	NA	1	NA	NA	2	1	NA	1	NA	0	0	NA	NA	NA	NA	NA	1	NA	NA	NA
1034	s6_1034-105	NA	0	NA	0	NA	NA	NA	NA	NA	2	NA	NA	NA	NA	NA	NA	NA	NA	0	NA	NA	NA	1	0	NA	NA	0	NA	NA	0	NA	NA	1	0	NA	0	NA	0	1	NA	NA	NA	NA	NA	1	NA	NA	NA
1034	s6_1034-107	NA	0	NA	0	NA	NA	NA	NA	NA	2	NA	NA	NA	NA	NA	NA	NA	NA	1	NA	NA	NA	2	1	NA	NA	2	NA	NA	2	NA	NA	1	2	NA	2	NA	2	1	NA	NA	NA	NA	NA	1	NA	NA	NA
1034	s6_1034-103	NA	0	NA	0	NA	NA	NA	NA	NA	2	NA	NA	NA	NA	NA	NA	NA	NA	1	NA	NA	NA	0	2	NA	NA	1	NA	NA	1	NA	NA	1	2	NA	2	NA	1	1	NA	NA	NA	NA	NA	1	NA	NA	NA
1034	s6_1034-102	NA	1	NA	1	NA	NA	NA	NA	NA	1	NA	NA	NA	NA	NA	NA	NA	NA	1	NA	NA	NA	1	1	NA	NA	2	NA	NA	2	NA	NA	2	2	NA	1	NA	1	1	NA	NA	NA	NA	NA	2	NA	NA	NA
1192	s1_1192-57	NA	NA	NA	NA	NA	NA	NA	NA	NA	2	NA	2	NA	NA	NA	NA	1	NA	1	NA	0	0	0	NA	NA	NA	1	NA	NA	NA	NA	NA	NA	NA	NA	2	2	NA	1	NA	NA	NA	NA	NA	NA	NA	NA	NA
1192	s1_1192-50	NA	NA	NA	NA	NA	NA	NA	NA	NA	1	NA	1	NA	NA	NA	NA	1	NA	1	NA	2	1	1	NA	NA	NA	0	NA	NA	NA	NA	NA	NA	NA	NA	1	1	NA	1	NA	NA	NA	NA	NA	NA	NA	NA	NA
1192	s2_1192-58	NA	NA	NA	NA	NA	NA	NA	NA	NA	1	NA	1	NA	NA	NA	NA	1	NA	1	NA	1	2	2	NA	NA	NA	2	NA	NA	NA	NA	NA	NA	NA	NA	1	1	NA	1	NA	NA	NA	NA	NA	NA	NA	NA	NA
1192	s1_1192-59	NA	NA	NA	NA	NA	NA	NA	NA	NA	1	NA	1	NA	NA	NA	NA	1	NA	0	NA	2	1	1	NA	NA	NA	1	NA	NA	NA	NA	NA	NA	NA	NA	2	1	NA	1	NA	NA	NA	NA	NA	NA	NA	NA	NA
1192	s3_1192-187	NA	NA	NA	NA	NA	NA	NA	NA	NA	1	NA	1	NA	NA	NA	NA	2	NA	1	NA	0	2	2	NA	NA	NA	1	NA	NA	NA	NA	NA	NA	NA	NA	0	0	NA	0	NA	NA	NA	NA	NA	NA	NA	NA	NA
1192	s3_1192-180	NA	NA	NA	NA	NA	NA	NA	NA	NA	2	NA	2	NA	NA	NA	NA	2	NA	0	NA	1	2	1	NA	NA	NA	1	NA	NA	NA	NA	NA	NA	NA	NA	2	2	NA	1	NA	NA	NA	NA	NA	NA	NA	NA	NA
1192	s4_1192-13	NA	NA	NA	NA	NA	NA	NA	NA	NA	1	NA	1	NA	NA	NA	NA	1	NA	1	NA	1	1	1	NA	NA	NA	1	NA	NA	NA	NA	NA	NA	NA	NA	1	1	NA	1	NA	NA	NA	NA	NA	NA	NA	NA	NA
1192	s4_1192-115	NA	NA	NA	NA	NA	NA	NA	NA	NA	0	NA	0	NA	NA	NA	NA	1	NA	1	NA	2	0	0	NA	NA	NA	1	NA	NA	NA	NA	NA	NA	NA	NA	0	0	NA	0	NA	NA	NA	NA	NA	NA	NA	NA	NA
1192	s4_1192-114	NA	NA	NA	NA	NA	NA	NA	NA	NA	0	NA	0	NA	NA	NA	NA	2	NA	1	NA	1	1	1	NA	NA	NA	1	NA	NA	NA	NA	NA	NA	NA	NA	1	1	NA	1	NA	NA	NA	NA	NA	NA	NA	NA	NA
1192	s5_1192-174	NA	NA	NA	NA	NA	NA	NA	NA	NA	1	NA	1	NA	NA	NA	NA	1	NA	1	NA	1	0	0	NA	NA	NA	2	NA	NA	NA	NA	NA	NA	NA	NA	1	1	NA	0	NA	NA	NA	NA	NA	NA	NA	NA	NA
1192	s5_1192-178	NA	NA	NA	NA	NA	NA	NA	NA	NA	0	NA	0	NA	NA	NA	NA	1	NA	1	NA	1	1	1	NA	NA	NA	0	NA	NA	NA	NA	NA	NA	NA	NA	2	1	NA	0	NA	NA	NA	NA	NA	NA	NA	NA	NA
1192	s5_1192-179	NA	NA	NA	NA	NA	NA	NA	NA	NA	0	NA	0	NA	NA	NA	NA	1	NA	2	NA	0	2	1	NA	NA	NA	1	NA	NA	NA	NA	NA	NA	NA	NA	2	2	NA	1	NA	NA	NA	NA	NA	NA	NA	NA	NA
1192	s4_1192-118	NA	NA	NA	NA	NA	NA	NA	NA	NA	1	NA	0	NA	NA	NA	NA	1	NA	0	NA	1	1	0	NA	NA	NA	1	NA	NA	NA	NA	NA	NA	NA	NA	2	2	NA	2	NA	NA	NA	NA	NA	NA	NA	NA	NA
1192	s1_1192-48	NA	NA	NA	NA	NA	NA	NA	NA	NA	1	NA	1	NA	NA	NA	NA	1	NA	2	NA	1	2	2	NA	NA	NA	1	NA	NA	NA	NA	NA	NA	NA	NA	0	0	NA	0	NA	NA	NA	NA	NA	NA	NA	NA	NA
1192	s5_1192-139	NA	NA	NA	NA	NA	NA	NA	NA	NA	0	NA	0	NA	NA	NA	NA	1	NA	0	NA	0	1	1	NA	NA	NA	1	NA	NA	NA	NA	NA	NA	NA	NA	2	1	NA	1	NA	NA	NA	NA	NA	NA	NA	NA	NA
1192	s7_1192-148	NA	NA	NA	NA	NA	NA	NA	NA	NA	0	NA	0	NA	NA	NA	NA	1	NA	1	NA	2	1	1	NA	NA	NA	1	NA	NA	NA	NA	NA	NA	NA	NA	0	0	NA	0	NA	NA	NA	NA	NA	NA	NA	NA	NA
1192	s5_1192-145	NA	NA	NA	NA	NA	NA	NA	NA	NA	0	NA	1	NA	NA	NA	NA	1	NA	1	NA	1	1	1	NA	NA	NA	0	NA	NA	NA	NA	NA	NA	NA	NA	0	0	NA	0	NA	NA	NA	NA	NA	NA	NA	NA	NA
1192	s5_1192-144	NA	NA	NA	NA	NA	NA	NA	NA	NA	0	NA	1	NA	NA	NA	NA	2	NA	2	NA	0	2	2	NA	NA	NA	1	NA	NA	NA	NA	NA	NA	NA	NA	1	1	NA	1	NA	NA	NA	NA	NA	NA	NA	NA	NA
1192	s5_1192-143	NA	NA	NA	NA	NA	NA	NA	NA	NA	1	NA	1	NA	NA	NA	NA	0	NA	0	NA	1	0	0	NA	NA	NA	0	NA	NA	NA	NA	NA	NA	NA	NA	2	2	NA	1	NA	NA	NA	NA	NA	NA	NA	NA	NA
1192	s5_1192-142	NA	NA	NA	NA	NA	NA	NA	NA	NA	1	NA	1	NA	NA	NA	NA	1	NA	2	NA	2	1	1	NA	NA	NA	1	NA	NA	NA	NA	NA	NA	NA	NA	0	0	NA	0	NA	NA	NA	NA	NA	NA	NA	NA	NA
1192	s5_1192-149	NA	NA	NA	NA	NA	NA	NA	NA	NA	2	NA	2	NA	NA	NA	NA	1	NA	2	NA	2	1	1	NA	NA	NA	1	NA	NA	NA	NA	NA	NA	NA	NA	1	1	NA	1	NA	NA	NA	NA	NA	NA	NA	NA	NA
1192	s4_1192-108	NA	NA	NA	NA	NA	NA	NA	NA	NA	2	NA	2	NA	NA	NA	NA	1	NA	1	NA	2	1	1	NA	NA	NA	0	NA	NA	NA	NA	NA	NA	NA	NA	0	0	NA	0	NA	NA	NA	NA	NA	NA	NA	NA	NA
1192	s4_1192-100	NA	NA	NA	NA	NA	NA	NA	NA	NA	2	NA	2	NA	NA	NA	NA	1	NA	1	NA	1	2	2	NA	NA	NA	1	NA	NA	NA	NA	NA	NA	NA	NA	2	2	NA	0	NA	NA	NA	NA	NA	NA	NA	NA	NA
1192	s1_1192-34	NA	NA	NA	NA	NA	NA	NA	NA	NA	1	NA	1	NA	NA	NA	NA	1	NA	2	NA	0	1	2	NA	NA	NA	2	NA	NA	NA	NA	NA	NA	NA	NA	1	1	NA	1	NA	NA	NA	NA	NA	NA	NA	NA	NA
1192	s1_1192-33	NA	NA	NA	NA	NA	NA	NA	NA	NA	0	NA	1	NA	NA	NA	NA	2	NA	0	NA	1	1	1	NA	NA	NA	1	NA	NA	NA	NA	NA	NA	NA	NA	1	1	NA	1	NA	NA	NA	NA	NA	NA	NA	NA	NA
1192	s1_1192-30	NA	NA	NA	NA	NA	NA	NA	NA	NA	0	NA	0	NA	NA	NA	NA	1	NA	1	NA	1	1	1	NA	NA	NA	1	NA	NA	NA	NA	NA	NA	NA	NA	0	1	NA	0	NA	NA	NA	NA	NA	NA	NA	NA	NA
1192	s4_1192-36	NA	NA	NA	NA	NA	NA	NA	NA	NA	1	NA	1	NA	NA	NA	NA	0	NA	1	NA	1	0	0	NA	NA	NA	1	NA	NA	NA	NA	NA	NA	NA	NA	0	0	NA	0	NA	NA	NA	NA	NA	NA	NA	NA	NA
1192	s1_1192-29	NA	NA	NA	NA	NA	NA	NA	NA	NA	1	NA	1	NA	NA	NA	NA	2	NA	1	NA	1	1	1	NA	NA	NA	0	NA	NA	NA	NA	NA	NA	NA	NA	0	0	NA	0	NA	NA	NA	NA	NA	NA	NA	NA	NA
1192	s2_1192-87	NA	NA	NA	NA	NA	NA	NA	NA	NA	1	NA	0	NA	NA	NA	NA	1	NA	2	NA	1	1	1	NA	NA	NA	1	NA	NA	NA	NA	NA	NA	NA	NA	0	1	NA	2	NA	NA	NA	NA	NA	NA	NA	NA	NA
1192	s2_1192-80	NA	NA	NA	NA	NA	NA	NA	NA	NA	2	NA	1	NA	NA	NA	NA	0	NA	0	NA	0	1	1	NA	NA	NA	0	NA	NA	NA	NA	NA	NA	NA	NA	0	0	NA	2	NA	NA	NA	NA	NA	NA	NA	NA	NA
1192	s2_1192-81	NA	NA	NA	NA	NA	NA	NA	NA	NA	0	NA	0	NA	NA	NA	NA	2	NA	2	NA	1	1	1	NA	NA	NA	2	NA	NA	NA	NA	NA	NA	NA	NA	2	2	NA	2	NA	NA	NA	NA	NA	NA	NA	NA	NA
1192	s2_1192-82	NA	NA	NA	NA	NA	NA	NA	NA	NA	1	NA	1	NA	NA	NA	NA	2	NA	1	NA	0	1	1	NA	NA	NA	1	NA	NA	NA	NA	NA	NA	NA	NA	1	2	NA	2	NA	NA	NA	NA	NA	NA	NA	NA	NA
1192	s2_1192-83	NA	NA	NA	NA	NA	NA	NA	NA	NA	1	NA	1	NA	NA	NA	NA	1	NA	1	NA	0	2	2	NA	NA	NA	1	NA	NA	NA	NA	NA	NA	NA	NA	0	0	NA	1	NA	NA	NA	NA	NA	NA	NA	NA	NA
1192	s2_1192-88	NA	NA	NA	NA	NA	NA	NA	NA	NA	1	NA	1	NA	NA	NA	NA	0	NA	2	NA	0	0	1	NA	NA	NA	0	NA	NA	NA	NA	NA	NA	NA	NA	1	1	NA	0	NA	NA	NA	NA	NA	NA	NA	NA	NA
1192	s3_1192-158	NA	NA	NA	NA	NA	NA	NA	NA	NA	0	NA	0	NA	NA	NA	NA	1	NA	2	NA	1	2	2	NA	NA	NA	1	NA	NA	NA	NA	NA	NA	NA	NA	1	1	NA	1	NA	NA	NA	NA	NA	NA	NA	NA	NA
1192	s4_1192-46	NA	NA	NA	NA	NA	NA	NA	NA	NA	0	NA	0	NA	NA	NA	NA	1	NA	1	NA	1	2	2	NA	NA	NA	1	NA	NA	NA	NA	NA	NA	NA	NA	2	1	NA	1	NA	NA	NA	NA	NA	NA	NA	NA	NA
1192	s3_1192-151	NA	NA	NA	NA	NA	NA	NA	NA	NA	1	NA	1	NA	NA	NA	NA	2	NA	0	NA	0	2	2	NA	NA	NA	2	NA	NA	NA	NA	NA	NA	NA	NA	2	2	NA	2	NA	NA	NA	NA	NA	NA	NA	NA	NA
1192	s3_1192-153	NA	NA	NA	NA	NA	NA	NA	NA	NA	0	NA	1	NA	NA	NA	NA	0	NA	0	NA	1	0	0	NA	NA	NA	0	NA	NA	NA	NA	NA	NA	NA	NA	0	0	NA	0	NA	NA	NA	NA	NA	NA	NA	NA	NA
1192	s3_1192-154	NA	NA	NA	NA	NA	NA	NA	NA	NA	1	NA	1	NA	NA	NA	NA	1	NA	1	NA	2	1	1	NA	NA	NA	1	NA	NA	NA	NA	NA	NA	NA	NA	1	1	NA	1	NA	NA	NA	NA	NA	NA	NA	NA	NA
1192	s4_1192-43	NA	NA	NA	NA	NA	NA	NA	NA	NA	2	NA	2	NA	NA	NA	NA	1	NA	0	NA	1	1	1	NA	NA	NA	1	NA	NA	NA	NA	NA	NA	NA	NA	1	1	NA	0	NA	NA	NA	NA	NA	NA	NA	NA	NA
1192	s3_1192-156	NA	NA	NA	NA	NA	NA	NA	NA	NA	1	NA	2	NA	NA	NA	NA	1	NA	2	NA	1	0	0	NA	NA	NA	0	NA	NA	NA	NA	NA	NA	NA	NA	1	1	NA	1	NA	NA	NA	NA	NA	NA	NA	NA	NA
1192	s4_1192-41	NA	NA	NA	NA	NA	NA	NA	NA	NA	1	NA	1	NA	NA	NA	NA	0	NA	2	NA	0	2	2	NA	NA	NA	1	NA	NA	NA	NA	NA	NA	NA	NA	1	1	NA	1	NA	NA	NA	NA	NA	NA	NA	NA	NA
1192	s5_1192-129	NA	NA	NA	NA	NA	NA	NA	NA	NA	2	NA	2	NA	NA	NA	NA	1	NA	0	NA	2	1	1	NA	NA	NA	2	NA	NA	NA	NA	NA	NA	NA	NA	1	0	NA	0	NA	NA	NA	NA	NA	NA	NA	NA	NA
1192	s5_1192-128	NA	NA	NA	NA	NA	NA	NA	NA	NA	1	NA	1	NA	NA	NA	NA	2	NA	1	NA	1	2	2	NA	NA	NA	2	NA	NA	NA	NA	NA	NA	NA	NA	2	1	NA	1	NA	NA	NA	NA	NA	NA	NA	NA	NA
1192	s7_1192-183	NA	NA	NA	NA	NA	NA	NA	NA	NA	1	NA	1	NA	NA	NA	NA	1	NA	1	NA	0	1	1	NA	NA	NA	0	NA	NA	NA	NA	NA	NA	NA	NA	0	1	NA	2	NA	NA	NA	NA	NA	NA	NA	NA	NA
1192	s7_1192-181	NA	NA	NA	NA	NA	NA	NA	NA	NA	2	NA	2	NA	NA	NA	NA	1	NA	1	NA	0	1	2	NA	NA	NA	2	NA	NA	NA	NA	NA	NA	NA	NA	1	1	NA	2	NA	NA	NA	NA	NA	NA	NA	NA	NA
1192	s5_1192-124	NA	NA	NA	NA	NA	NA	NA	NA	NA	2	NA	2	NA	NA	NA	NA	2	NA	1	NA	1	1	1	NA	NA	NA	1	NA	NA	NA	NA	NA	NA	NA	NA	1	1	NA	2	NA	NA	NA	NA	NA	NA	NA	NA	NA
1192	s5_1192-121	NA	NA	NA	NA	NA	NA	NA	NA	NA	0	NA	0	NA	NA	NA	NA	2	NA	0	NA	1	0	0	NA	NA	NA	1	NA	NA	NA	NA	NA	NA	NA	NA	1	1	NA	0	NA	NA	NA	NA	NA	NA	NA	NA	NA
1192	s1_1192-11	NA	NA	NA	NA	NA	NA	NA	NA	NA	1	NA	1	NA	NA	NA	NA	0	NA	1	NA	2	1	1	NA	NA	NA	0	NA	NA	NA	NA	NA	NA	NA	NA	1	2	NA	1	NA	NA	NA	NA	NA	NA	NA	NA	NA
1192	s1_1192-12	NA	NA	NA	NA	NA	NA	NA	NA	NA	0	NA	0	NA	NA	NA	NA	2	NA	1	NA	1	1	1	NA	NA	NA	1	NA	NA	NA	NA	NA	NA	NA	NA	0	0	NA	0	NA	NA	NA	NA	NA	NA	NA	NA	NA
1192	s1_1192-15	NA	NA	NA	NA	NA	NA	NA	NA	NA	2	NA	1	NA	NA	NA	NA	0	NA	0	NA	2	1	1	NA	NA	NA	1	NA	NA	NA	NA	NA	NA	NA	NA	1	1	NA	1	NA	NA	NA	NA	NA	NA	NA	NA	NA
1192	s1_1192-16	NA	NA	NA	NA	NA	NA	NA	NA	NA	1	NA	1	NA	NA	NA	NA	1	NA	0	NA	0	0	0	NA	NA	NA	0	NA	NA	NA	NA	NA	NA	NA	NA	1	1	NA	0	NA	NA	NA	NA	NA	NA	NA	NA	NA
1192	s1_1192-17	NA	NA	NA	NA	NA	NA	NA	NA	NA	1	NA	1	NA	NA	NA	NA	2	NA	1	NA	1	1	2	NA	NA	NA	1	NA	NA	NA	NA	NA	NA	NA	NA	0	0	NA	0	NA	NA	NA	NA	NA	NA	NA	NA	NA
1192	s2_1192-92	NA	NA	NA	NA	NA	NA	NA	NA	NA	1	NA	1	NA	NA	NA	NA	0	NA	0	NA	1	2	2	NA	NA	NA	1	NA	NA	NA	NA	NA	NA	NA	NA	1	0	NA	0	NA	NA	NA	NA	NA	NA	NA	NA	NA
1192	s2_1192-94	NA	NA	NA	NA	NA	NA	NA	NA	NA	1	NA	1	NA	NA	NA	NA	0	NA	0	NA	1	0	2	NA	NA	NA	2	NA	NA	NA	NA	NA	NA	NA	NA	0	1	NA	0	NA	NA	NA	NA	NA	NA	NA	NA	NA
1192	s257_1192-84	NA	NA	NA	NA	NA	NA	NA	NA	NA	0	NA	0	NA	NA	NA	NA	1	NA	2	NA	1	1	1	NA	NA	NA	1	NA	NA	NA	NA	NA	NA	NA	NA	1	1	NA	2	NA	NA	NA	NA	NA	NA	NA	NA	NA
1192	s3_1192-169	NA	NA	NA	NA	NA	NA	NA	NA	NA	1	NA	1	NA	NA	NA	NA	0	NA	1	NA	1	1	1	NA	NA	NA	2	NA	NA	NA	NA	NA	NA	NA	NA	2	2	NA	2	NA	NA	NA	NA	NA	NA	NA	NA	NA
1192	s3_1192-168	NA	NA	NA	NA	NA	NA	NA	NA	NA	2	NA	2	NA	NA	NA	NA	1	NA	1	NA	1	2	2	NA	NA	NA	1	NA	NA	NA	NA	NA	NA	NA	NA	0	0	NA	0	NA	NA	NA	NA	NA	NA	NA	NA	NA
1192	s3_1192-165	NA	NA	NA	NA	NA	NA	NA	NA	NA	2	NA	1	NA	NA	NA	NA	0	NA	0	NA	0	0	0	NA	NA	NA	1	NA	NA	NA	NA	NA	NA	NA	NA	1	1	NA	1	NA	NA	NA	NA	NA	NA	NA	NA	NA
1192	s3_1192-164	NA	NA	NA	NA	NA	NA	NA	NA	NA	0	NA	0	NA	NA	NA	NA	0	NA	2	NA	1	2	2	NA	NA	NA	1	NA	NA	NA	NA	NA	NA	NA	NA	2	2	NA	2	NA	NA	NA	NA	NA	NA	NA	NA	NA
1192	s3_1192-167	NA	NA	NA	NA	NA	NA	NA	NA	NA	1	NA	1	NA	NA	NA	NA	1	NA	1	NA	1	1	1	NA	NA	NA	1	NA	NA	NA	NA	NA	NA	NA	NA	1	1	NA	1	NA	NA	NA	NA	NA	NA	NA	NA	NA
1192	s3_1192-166	NA	NA	NA	NA	NA	NA	NA	NA	NA	1	NA	0	NA	NA	NA	NA	1	NA	1	NA	2	0	0	NA	NA	NA	1	NA	NA	NA	NA	NA	NA	NA	NA	1	1	NA	0	NA	NA	NA	NA	NA	NA	NA	NA	NA
1192	s3_1192-160	NA	NA	NA	NA	NA	NA	NA	NA	NA	2	NA	2	NA	NA	NA	NA	2	NA	2	NA	1	1	1	NA	NA	NA	1	NA	NA	NA	NA	NA	NA	NA	NA	1	1	NA	0	NA	NA	NA	NA	NA	NA	NA	NA	NA
1192	s3_1192-163	NA	NA	NA	NA	NA	NA	NA	NA	NA	0	NA	0	NA	NA	NA	NA	1	NA	2	NA	1	2	2	NA	NA	NA	2	NA	NA	NA	NA	NA	NA	NA	NA	1	0	NA	0	NA	NA	NA	NA	NA	NA	NA	NA	NA
1192	s12_1192-39	NA	NA	NA	NA	NA	NA	NA	NA	NA	1	NA	1	NA	NA	NA	NA	0	NA	1	NA	1	1	1	NA	NA	NA	1	NA	NA	NA	NA	NA	NA	NA	NA	1	1	NA	1	NA	NA	NA	NA	NA	NA	NA	NA	NA
1192	s1_1192-102	NA	NA	NA	NA	NA	NA	NA	NA	NA	2	NA	2	NA	NA	NA	NA	1	NA	1	NA	0	1	1	NA	NA	NA	1	NA	NA	NA	NA	NA	NA	NA	NA	0	0	NA	0	NA	NA	NA	NA	NA	NA	NA	NA	NA
1192	s2_1192-74a	NA	NA	NA	NA	NA	NA	NA	NA	NA	2	NA	2	NA	NA	NA	NA	1	NA	1	NA	2	2	2	NA	NA	NA	2	NA	NA	NA	NA	NA	NA	NA	NA	1	1	NA	2	NA	NA	NA	NA	NA	NA	NA	NA	NA
1192	s2_1192-85	NA	NA	NA	NA	NA	NA	NA	NA	NA	0	NA	1	NA	NA	NA	NA	2	NA	2	NA	2	2	2	NA	NA	NA	1	NA	NA	NA	NA	NA	NA	NA	NA	2	1	NA	1	NA	NA	NA	NA	NA	NA	NA	NA	NA
1192	s2_1192-86	NA	NA	NA	NA	NA	NA	NA	NA	NA	1	NA	1	NA	NA	NA	NA	2	NA	1	NA	2	1	1	NA	NA	NA	1	NA	NA	NA	NA	NA	NA	NA	NA	1	1	NA	0	NA	NA	NA	NA	NA	NA	NA	NA	NA
1192	s5_1192-138	NA	NA	NA	NA	NA	NA	NA	NA	NA	0	NA	0	NA	NA	NA	NA	1	NA	2	NA	1	1	1	NA	NA	NA	1	NA	NA	NA	NA	NA	NA	NA	NA	2	1	NA	0	NA	NA	NA	NA	NA	NA	NA	NA	NA
1192	s5_1192-135	NA	NA	NA	NA	NA	NA	NA	NA	NA	1	NA	1	NA	NA	NA	NA	2	NA	0	NA	1	1	1	NA	NA	NA	1	NA	NA	NA	NA	NA	NA	NA	NA	0	0	NA	1	NA	NA	NA	NA	NA	NA	NA	NA	NA
1192	s5_1192-137	NA	NA	NA	NA	NA	NA	NA	NA	NA	1	NA	1	NA	NA	NA	NA	2	NA	0	NA	1	0	0	NA	NA	NA	0	NA	NA	NA	NA	NA	NA	NA	NA	1	2	NA	1	NA	NA	NA	NA	NA	NA	NA	NA	NA
1192	s5_1192-130	NA	NA	NA	NA	NA	NA	NA	NA	NA	0	NA	0	NA	NA	NA	NA	1	NA	2	NA	2	1	1	NA	NA	NA	1	NA	NA	NA	NA	NA	NA	NA	NA	1	1	NA	0	NA	NA	NA	NA	NA	NA	NA	NA	NA
1192	s5_1192-131	NA	NA	NA	NA	NA	NA	NA	NA	NA	0	NA	1	NA	NA	NA	NA	1	NA	1	NA	0	0	0	NA	NA	NA	1	NA	NA	NA	NA	NA	NA	NA	NA	1	1	NA	1	NA	NA	NA	NA	NA	NA	NA	NA	NA
1192	s5_1192-132	NA	NA	NA	NA	NA	NA	NA	NA	NA	2	NA	2	NA	NA	NA	NA	2	NA	1	NA	2	2	2	NA	NA	NA	0	NA	NA	NA	NA	NA	NA	NA	NA	2	1	NA	1	NA	NA	NA	NA	NA	NA	NA	NA	NA
1192	s3_1192-172	NA	NA	NA	NA	NA	NA	NA	NA	NA	2	NA	2	NA	NA	NA	NA	1	NA	2	NA	0	2	1	NA	NA	NA	1	NA	NA	NA	NA	NA	NA	NA	NA	1	1	NA	1	NA	NA	NA	NA	NA	NA	NA	NA	NA
1192	s3_1192-170	NA	NA	NA	NA	NA	NA	NA	NA	NA	1	NA	1	NA	NA	NA	NA	2	NA	0	NA	1	1	0	NA	NA	NA	1	NA	NA	NA	NA	NA	NA	NA	NA	1	1	NA	1	NA	NA	NA	NA	NA	NA	NA	NA	NA
1192	s3_1192-171	NA	NA	NA	NA	NA	NA	NA	NA	NA	1	NA	0	NA	NA	NA	NA	2	NA	2	NA	0	0	1	NA	NA	NA	1	NA	NA	NA	NA	NA	NA	NA	NA	2	2	NA	1	NA	NA	NA	NA	NA	NA	NA	NA	NA
1192	s4_1192-66	NA	NA	NA	NA	NA	NA	NA	NA	NA	0	NA	0	NA	NA	NA	NA	2	NA	1	NA	1	1	1	NA	NA	NA	2	NA	NA	NA	NA	NA	NA	NA	NA	0	0	NA	1	NA	NA	NA	NA	NA	NA	NA	NA	NA
1192	s4_1192-69	NA	NA	NA	NA	NA	NA	NA	NA	NA	0	NA	0	NA	NA	NA	NA	1	NA	0	NA	1	0	0	NA	NA	NA	0	NA	NA	NA	NA	NA	NA	NA	NA	1	0	NA	0	NA	NA	NA	NA	NA	NA	NA	NA	NA
1192	s1_1192-2	NA	NA	NA	NA	NA	NA	NA	NA	NA	1	NA	1	NA	NA	NA	NA	2	NA	1	NA	1	1	1	NA	NA	NA	0	NA	NA	NA	NA	NA	NA	NA	NA	1	1	NA	1	NA	NA	NA	NA	NA	NA	NA	NA	NA
1192	s5_1192-31	NA	NA	NA	NA	NA	NA	NA	NA	NA	1	NA	1	NA	NA	NA	NA	1	NA	1	NA	0	0	0	NA	NA	NA	1	NA	NA	NA	NA	NA	NA	NA	NA	1	1	NA	1	NA	NA	NA	NA	NA	NA	NA	NA	NA
1192	s5_1192-35	NA	NA	NA	NA	NA	NA	NA	NA	NA	0	NA	1	NA	NA	NA	NA	2	NA	1	NA	1	0	0	NA	NA	NA	1	NA	NA	NA	NA	NA	NA	NA	NA	2	2	NA	1	NA	NA	NA	NA	NA	NA	NA	NA	NA
1192	s5_1192-103	NA	NA	NA	NA	NA	NA	NA	NA	NA	2	NA	1	NA	NA	NA	NA	1	NA	0	NA	2	1	1	NA	NA	NA	1	NA	NA	NA	NA	NA	NA	NA	NA	1	0	NA	0	NA	NA	NA	NA	NA	NA	NA	NA	NA
1192	s5_1192-105	NA	NA	NA	NA	NA	NA	NA	NA	NA	1	NA	1	NA	NA	NA	NA	0	NA	1	NA	1	1	1	NA	NA	NA	1	NA	NA	NA	NA	NA	NA	NA	NA	1	1	NA	1	NA	NA	NA	NA	NA	NA	NA	NA	NA
1192	s5_1192-104	NA	NA	NA	NA	NA	NA	NA	NA	NA	0	NA	0	NA	NA	NA	NA	0	NA	1	NA	1	2	2	NA	NA	NA	1	NA	NA	NA	NA	NA	NA	NA	NA	2	2	NA	1	NA	NA	NA	NA	NA	NA	NA	NA	NA
1192	s5_1192-106	NA	NA	NA	NA	NA	NA	NA	NA	NA	0	NA	0	NA	NA	NA	NA	1	NA	1	NA	0	1	1	NA	NA	NA	2	NA	NA	NA	NA	NA	NA	NA	NA	2	2	NA	2	NA	NA	NA	NA	NA	NA	NA	NA	NA
1192	s5_1192-109	NA	NA	NA	NA	NA	NA	NA	NA	NA	2	NA	2	NA	NA	NA	NA	2	NA	1	NA	0	1	1	NA	NA	NA	2	NA	NA	NA	NA	NA	NA	NA	NA	2	2	NA	2	NA	NA	NA	NA	NA	NA	NA	NA	NA
1192	s17_1192-14o	NA	NA	NA	NA	NA	NA	NA	NA	NA	0	NA	0	NA	NA	NA	NA	1	NA	1	NA	1	1	0	NA	NA	NA	1	NA	NA	NA	NA	NA	NA	NA	NA	1	1	NA	1	NA	NA	NA	NA	NA	NA	NA	NA	NA
1192	s3_1192-155	NA	NA	NA	NA	NA	NA	NA	NA	NA	2	NA	2	NA	NA	NA	NA	1	NA	1	NA	1	1	1	NA	NA	NA	0	NA	NA	NA	NA	NA	NA	NA	NA	2	2	NA	2	NA	NA	NA	NA	NA	NA	NA	NA	NA
1192	s4_1192-97	NA	NA	NA	NA	NA	NA	NA	NA	NA	0	NA	0	NA	NA	NA	NA	1	NA	1	NA	1	1	1	NA	NA	NA	0	NA	NA	NA	NA	NA	NA	NA	NA	1	1	NA	1	NA	NA	NA	NA	NA	NA	NA	NA	NA
1192	s5_1192-20	NA	NA	NA	NA	NA	NA	NA	NA	NA	0	NA	0	NA	NA	NA	NA	2	NA	0	NA	1	2	2	NA	NA	NA	0	NA	NA	NA	NA	NA	NA	NA	NA	1	1	NA	0	NA	NA	NA	NA	NA	NA	NA	NA	NA
1192	s5_1192-25	NA	NA	NA	NA	NA	NA	NA	NA	NA	1	NA	1	NA	NA	NA	NA	1	NA	0	NA	1	1	1	NA	NA	NA	2	NA	NA	NA	NA	NA	NA	NA	NA	1	1	NA	1	NA	NA	NA	NA	NA	NA	NA	NA	NA
1192	s5_1192-24	NA	NA	NA	NA	NA	NA	NA	NA	NA	1	NA	1	NA	NA	NA	NA	2	NA	0	NA	1	1	1	NA	NA	NA	1	NA	NA	NA	NA	NA	NA	NA	NA	1	1	NA	1	NA	NA	NA	NA	NA	NA	NA	NA	NA
1192	s5_1192-27	NA	NA	NA	NA	NA	NA	NA	NA	NA	1	NA	0	NA	NA	NA	NA	2	NA	1	NA	1	1	1	NA	NA	NA	1	NA	NA	NA	NA	NA	NA	NA	NA	0	0	NA	1	NA	NA	NA	NA	NA	NA	NA	NA	NA
1192	s5_1192-26	NA	NA	NA	NA	NA	NA	NA	NA	NA	1	NA	1	NA	NA	NA	NA	1	NA	1	NA	2	1	1	NA	NA	NA	2	NA	NA	NA	NA	NA	NA	NA	NA	1	1	NA	2	NA	NA	NA	NA	NA	NA	NA	NA	NA
1192	s5_1192-117	NA	NA	NA	NA	NA	NA	NA	NA	NA	2	NA	2	NA	NA	NA	NA	1	NA	1	NA	1	0	0	NA	NA	NA	1	NA	NA	NA	NA	NA	NA	NA	NA	2	1	NA	1	NA	NA	NA	NA	NA	NA	NA	NA	NA
1192	s5_1192-119	NA	NA	NA	NA	NA	NA	NA	NA	NA	1	NA	1	NA	NA	NA	NA	2	NA	1	NA	1	1	1	NA	NA	NA	1	NA	NA	NA	NA	NA	NA	NA	NA	0	1	NA	1	NA	NA	NA	NA	NA	NA	NA	NA	NA
1192	s4_1192-191	NA	NA	NA	NA	NA	NA	NA	NA	NA	1	NA	0	NA	NA	NA	NA	1	NA	1	NA	1	0	0	NA	NA	NA	0	NA	NA	NA	NA	NA	NA	NA	NA	0	0	NA	0	NA	NA	NA	NA	NA	NA	NA	NA	NA
1192	s2_1192-21	NA	NA	NA	NA	NA	NA	NA	NA	NA	1	NA	2	NA	NA	NA	NA	2	NA	0	NA	0	1	0	NA	NA	NA	0	NA	NA	NA	NA	NA	NA	NA	NA	0	0	NA	1	NA	NA	NA	NA	NA	NA	NA	NA	NA
1192	s3_1192-116	NA	NA	NA	NA	NA	NA	NA	NA	NA	1	NA	1	NA	NA	NA	NA	0	NA	2	NA	1	1	0	NA	NA	NA	0	NA	NA	NA	NA	NA	NA	NA	NA	1	1	NA	1	NA	NA	NA	NA	NA	NA	NA	NA	NA
1192	s3_1192-111	NA	NA	NA	NA	NA	NA	NA	NA	NA	0	NA	0	NA	NA	NA	NA	1	NA	1	NA	2	0	0	NA	NA	NA	2	NA	NA	NA	NA	NA	NA	NA	NA	1	0	NA	0	NA	NA	NA	NA	NA	NA	NA	NA	NA
1192	s3_1192-112	NA	NA	NA	NA	NA	NA	NA	NA	NA	1	NA	1	NA	NA	NA	NA	1	NA	0	NA	1	1	0	NA	NA	NA	0	NA	NA	NA	NA	NA	NA	NA	NA	1	1	NA	2	NA	NA	NA	NA	NA	NA	NA	NA	NA
1192	s3_1192-113	NA	NA	NA	NA	NA	NA	NA	NA	NA	0	NA	0	NA	NA	NA	NA	1	NA	2	NA	0	0	0	NA	NA	NA	0	NA	NA	NA	NA	NA	NA	NA	NA	0	0	NA	2	NA	NA	NA	NA	NA	NA	NA	NA	NA
1192	s4_1192-188	NA	NA	NA	NA	NA	NA	NA	NA	NA	1	NA	1	NA	NA	NA	NA	0	NA	1	NA	2	2	2	NA	NA	NA	1	NA	NA	NA	NA	NA	NA	NA	NA	0	0	NA	0	NA	NA	NA	NA	NA	NA	NA	NA	NA
1192	s4_1192-189	NA	NA	NA	NA	NA	NA	NA	NA	NA	0	NA	0	NA	NA	NA	NA	1	NA	2	NA	1	1	1	NA	NA	NA	0	NA	NA	NA	NA	NA	NA	NA	NA	0	0	NA	1	NA	NA	NA	NA	NA	NA	NA	NA	NA
1192	s27_1192-52	NA	NA	NA	NA	NA	NA	NA	NA	NA	1	NA	1	NA	NA	NA	NA	1	NA	1	NA	2	1	1	NA	NA	NA	2	NA	NA	NA	NA	NA	NA	NA	NA	1	1	NA	1	NA	NA	NA	NA	NA	NA	NA	NA	NA
1192	s57_1192-136	NA	NA	NA	NA	NA	NA	NA	NA	NA	1	NA	1	NA	NA	NA	NA	0	NA	1	NA	1	2	2	NA	NA	NA	1	NA	NA	NA	NA	NA	NA	NA	NA	2	1	NA	1	NA	NA	NA	NA	NA	NA	NA	NA	NA
1192	s57_1192-134	NA	NA	NA	NA	NA	NA	NA	NA	NA	0	NA	0	NA	NA	NA	NA	0	NA	2	NA	0	1	0	NA	NA	NA	0	NA	NA	NA	NA	NA	NA	NA	NA	0	0	NA	1	NA	NA	NA	NA	NA	NA	NA	NA	NA
1192	s3_1192-120	NA	NA	NA	NA	NA	NA	NA	NA	NA	0	NA	0	NA	NA	NA	NA	1	NA	1	NA	1	2	1	NA	NA	NA	1	NA	NA	NA	NA	NA	NA	NA	NA	0	0	NA	1	NA	NA	NA	NA	NA	NA	NA	NA	NA
1192	s3_1192-122	NA	NA	NA	NA	NA	NA	NA	NA	NA	0	NA	0	NA	NA	NA	NA	2	NA	1	NA	1	1	1	NA	NA	NA	0	NA	NA	NA	NA	NA	NA	NA	NA	2	2	NA	1	NA	NA	NA	NA	NA	NA	NA	NA	NA
1192	s2_1192-91a	NA	NA	NA	NA	NA	NA	NA	NA	NA	1	NA	0	NA	NA	NA	NA	1	NA	2	NA	0	0	0	NA	NA	NA	2	NA	NA	NA	NA	NA	NA	NA	NA	0	0	NA	1	NA	NA	NA	NA	NA	NA	NA	NA	NA
1192	s14_1192-73	NA	NA	NA	NA	NA	NA	NA	NA	NA	2	NA	2	NA	NA	NA	NA	2	NA	1	NA	2	2	2	NA	NA	NA	2	NA	NA	NA	NA	NA	NA	NA	NA	0	0	NA	0	NA	NA	NA	NA	NA	NA	NA	NA	NA
1192	s14_1192-70	NA	NA	NA	NA	NA	NA	NA	NA	NA	1	NA	1	NA	NA	NA	NA	1	NA	1	NA	1	1	1	NA	NA	NA	0	NA	NA	NA	NA	NA	NA	NA	NA	2	2	NA	2	NA	NA	NA	NA	NA	NA	NA	NA	NA
1192	s1_1192-60	NA	NA	NA	NA	NA	NA	NA	NA	NA	1	NA	1	NA	NA	NA	NA	2	NA	1	NA	1	0	0	NA	NA	NA	1	NA	NA	NA	NA	NA	NA	NA	NA	1	1	NA	1	NA	NA	NA	NA	NA	NA	NA	NA	NA
1192	s25_1192-44	NA	NA	NA	NA	NA	NA	NA	NA	NA	2	NA	2	NA	NA	NA	NA	1	NA	2	NA	2	1	1	NA	NA	NA	2	NA	NA	NA	NA	NA	NA	NA	NA	1	1	NA	1	NA	NA	NA	NA	NA	NA	NA	NA	NA
1192	s5_1192-125	NA	NA	NA	NA	NA	NA	NA	NA	NA	1	NA	0	NA	NA	NA	NA	1	NA	2	NA	2	1	1	NA	NA	NA	1	NA	NA	NA	NA	NA	NA	NA	NA	1	1	NA	0	NA	NA	NA	NA	NA	NA	NA	NA	NA
1192	s5_1192-74b	NA	NA	NA	NA	NA	NA	NA	NA	NA	0	NA	0	NA	NA	NA	NA	2	NA	1	NA	2	1	1	NA	NA	NA	1	NA	NA	NA	NA	NA	NA	NA	NA	1	1	NA	1	NA	NA	NA	NA	NA	NA	NA	NA	NA
1192	s17_1192-4b	NA	NA	NA	NA	NA	NA	NA	NA	NA	1	NA	1	NA	NA	NA	NA	1	NA	0	NA	1	0	0	NA	NA	NA	0	NA	NA	NA	NA	NA	NA	NA	NA	1	1	NA	2	NA	NA	NA	NA	NA	NA	NA	NA	NA
1192	s1_1192-98	NA	NA	NA	NA	NA	NA	NA	NA	NA	0	NA	0	NA	NA	NA	NA	1	NA	2	NA	0	2	2	NA	NA	NA	1	NA	NA	NA	NA	NA	NA	NA	NA	0	0	NA	0	NA	NA	NA	NA	NA	NA	NA	NA	NA
1192	s1_1192-99	NA	NA	NA	NA	NA	NA	NA	NA	NA	2	NA	2	NA	NA	NA	NA	2	NA	1	NA	2	1	1	NA	NA	NA	2	NA	NA	NA	NA	NA	NA	NA	NA	1	1	NA	1	NA	NA	NA	NA	NA	NA	NA	NA	NA
1192	s4_1192-71	NA	NA	NA	NA	NA	NA	NA	NA	NA	0	NA	0	NA	NA	NA	NA	1	NA	0	NA	1	1	1	NA	NA	NA	0	NA	NA	NA	NA	NA	NA	NA	NA	1	1	NA	1	NA	NA	NA	NA	NA	NA	NA	NA	NA
1192	s2_1192-63	NA	NA	NA	NA	NA	NA	NA	NA	NA	0	NA	1	NA	NA	NA	NA	1	NA	2	NA	1	1	0	NA	NA	NA	0	NA	NA	NA	NA	NA	NA	NA	NA	1	1	NA	1	NA	NA	NA	NA	NA	NA	NA	NA	NA
1192	s2_1192-93	NA	NA	NA	NA	NA	NA	NA	NA	NA	1	NA	2	NA	NA	NA	NA	2	NA	1	NA	1	1	1	NA	NA	NA	1	NA	NA	NA	NA	NA	NA	NA	NA	0	1	NA	1	NA	NA	NA	NA	NA	NA	NA	NA	NA
1192	s2_1192-95	NA	NA	NA	NA	NA	NA	NA	NA	NA	2	NA	2	NA	NA	NA	NA	1	NA	2	NA	1	1	2	NA	NA	NA	2	NA	NA	NA	NA	NA	NA	NA	NA	2	2	NA	1	NA	NA	NA	NA	NA	NA	NA	NA	NA
1192	s2_1192-67	NA	NA	NA	NA	NA	NA	NA	NA	NA	2	NA	2	NA	NA	NA	NA	2	NA	2	NA	0	2	2	NA	NA	NA	2	NA	NA	NA	NA	NA	NA	NA	NA	1	1	NA	1	NA	NA	NA	NA	NA	NA	NA	NA	NA
1192	s2_1192-64	NA	NA	NA	NA	NA	NA	NA	NA	NA	1	NA	1	NA	NA	NA	NA	1	NA	0	NA	1	0	0	NA	NA	NA	1	NA	NA	NA	NA	NA	NA	NA	NA	2	2	NA	2	NA	NA	NA	NA	NA	NA	NA	NA	NA
1192	s2_1192-65	NA	NA	NA	NA	NA	NA	NA	NA	NA	0	NA	1	NA	NA	NA	NA	1	NA	0	NA	1	2	2	NA	NA	NA	1	NA	NA	NA	NA	NA	NA	NA	NA	1	1	NA	1	NA	NA	NA	NA	NA	NA	NA	NA	NA
1192	s2_1192-61	NA	NA	NA	NA	NA	NA	NA	NA	NA	2	NA	2	NA	NA	NA	NA	1	NA	1	NA	1	0	0	NA	NA	NA	2	NA	NA	NA	NA	NA	NA	NA	NA	2	2	NA	1	NA	NA	NA	NA	NA	NA	NA	NA	NA
1192	s2_1192-68	NA	NA	NA	NA	NA	NA	NA	NA	NA	1	NA	1	NA	NA	NA	NA	0	NA	0	NA	1	1	1	NA	NA	NA	1	NA	NA	NA	NA	NA	NA	NA	NA	1	2	NA	2	NA	NA	NA	NA	NA	NA	NA	NA	NA
1192	s2_1192-101	NA	NA	NA	NA	NA	NA	NA	NA	NA	2	NA	0	NA	NA	NA	NA	1	NA	2	NA	1	1	1	NA	NA	NA	2	NA	NA	NA	NA	NA	NA	NA	NA	1	2	NA	2	NA	NA	NA	NA	NA	NA	NA	NA	NA
1192	s2_1192-91b	NA	NA	NA	NA	NA	NA	NA	NA	NA	1	NA	1	NA	NA	NA	NA	0	NA	1	NA	0	0	0	NA	NA	NA	1	NA	NA	NA	NA	NA	NA	NA	NA	1	1	NA	1	NA	NA	NA	NA	NA	NA	NA	NA	NA
1192	s5_1192-53	NA	NA	NA	NA	NA	NA	NA	NA	NA	2	NA	1	NA	NA	NA	NA	1	NA	0	NA	1	1	2	NA	NA	NA	2	NA	NA	NA	NA	NA	NA	NA	NA	2	1	NA	1	NA	NA	NA	NA	NA	NA	NA	NA	NA
1192	s5_1192-56	NA	NA	NA	NA	NA	NA	NA	NA	NA	1	NA	1	NA	NA	NA	NA	2	NA	1	NA	1	1	1	NA	NA	NA	1	NA	NA	NA	NA	NA	NA	NA	NA	2	2	NA	1	NA	NA	NA	NA	NA	NA	NA	NA	NA
1192	s5_1192-182	NA	NA	NA	NA	NA	NA	NA	NA	NA	1	NA	0	NA	NA	NA	NA	1	NA	0	NA	1	0	1	NA	NA	NA	1	NA	NA	NA	NA	NA	NA	NA	NA	2	1	NA	1	NA	NA	NA	NA	NA	NA	NA	NA	NA
1192	s5_1192-185	NA	NA	NA	NA	NA	NA	NA	NA	NA	2	NA	2	NA	NA	NA	NA	0	NA	1	NA	2	1	1	NA	NA	NA	2	NA	NA	NA	NA	NA	NA	NA	NA	2	2	NA	2	NA	NA	NA	NA	NA	NA	NA	NA	NA
1192	s5_1192-184	NA	NA	NA	NA	NA	NA	NA	NA	NA	2	NA	2	NA	NA	NA	NA	0	NA	2	NA	1	1	1	NA	NA	NA	1	NA	NA	NA	NA	NA	NA	NA	NA	0	0	NA	1	NA	NA	NA	NA	NA	NA	NA	NA	NA
1192	s57_1192-23	NA	NA	NA	NA	NA	NA	NA	NA	NA	1	NA	1	NA	NA	NA	NA	0	NA	0	NA	1	0	0	NA	NA	NA	0	NA	NA	NA	NA	NA	NA	NA	NA	1	1	NA	1	NA	NA	NA	NA	NA	NA	NA	NA	NA
1192	s4_1192-96	NA	NA	NA	NA	NA	NA	NA	NA	NA	2	NA	1	NA	NA	NA	NA	0	NA	2	NA	2	2	2	NA	NA	NA	2	NA	NA	NA	NA	NA	NA	NA	NA	2	2	NA	1	NA	NA	NA	NA	NA	NA	NA	NA	NA
1192	s2_1192-75	NA	NA	NA	NA	NA	NA	NA	NA	NA	0	NA	0	NA	NA	NA	NA	0	NA	1	NA	1	1	1	NA	NA	NA	1	NA	NA	NA	NA	NA	NA	NA	NA	0	0	NA	1	NA	NA	NA	NA	NA	NA	NA	NA	NA
1192	s2_1192-77	NA	NA	NA	NA	NA	NA	NA	NA	NA	1	NA	1	NA	NA	NA	NA	2	NA	0	NA	0	1	1	NA	NA	NA	0	NA	NA	NA	NA	NA	NA	NA	NA	1	1	NA	0	NA	NA	NA	NA	NA	NA	NA	NA	NA
1192	s2_1192-72	NA	NA	NA	NA	NA	NA	NA	NA	NA	0	NA	0	NA	NA	NA	NA	2	NA	1	NA	0	1	1	NA	NA	NA	2	NA	NA	NA	NA	NA	NA	NA	NA	2	1	NA	0	NA	NA	NA	NA	NA	NA	NA	NA	NA
1192	s2_1192-78	NA	NA	NA	NA	NA	NA	NA	NA	NA	1	NA	1	NA	NA	NA	NA	1	NA	1	NA	1	0	0	NA	NA	NA	2	NA	NA	NA	NA	NA	NA	NA	NA	1	1	NA	1	NA	NA	NA	NA	NA	NA	NA	NA	NA
1192	s57_1192-177	NA	NA	NA	NA	NA	NA	NA	NA	NA	1	NA	1	NA	NA	NA	NA	2	NA	1	NA	1	1	1	NA	NA	NA	0	NA	NA	NA	NA	NA	NA	NA	NA	2	2	NA	2	NA	NA	NA	NA	NA	NA	NA	NA	NA
1192	s57_1192-175	NA	NA	NA	NA	NA	NA	NA	NA	NA	0	NA	0	NA	NA	NA	NA	1	NA	2	NA	0	0	2	NA	NA	NA	2	NA	NA	NA	NA	NA	NA	NA	NA	1	1	NA	2	NA	NA	NA	NA	NA	NA	NA	NA	NA
1192	s57_1192-173	NA	NA	NA	NA	NA	NA	NA	NA	NA	1	NA	1	NA	NA	NA	NA	1	NA	0	NA	1	1	2	NA	NA	NA	2	NA	NA	NA	NA	NA	NA	NA	NA	2	2	NA	2	NA	NA	NA	NA	NA	NA	NA	NA	NA
1192	s4_1192-190	NA	NA	NA	NA	NA	NA	NA	NA	NA	0	NA	0	NA	NA	NA	NA	1	NA	2	NA	0	0	0	NA	NA	NA	0	NA	NA	NA	NA	NA	NA	NA	NA	2	2	NA	1	NA	NA	NA	NA	NA	NA	NA	NA	NA
1192	s25_1192-90	NA	NA	NA	NA	NA	NA	NA	NA	NA	0	NA	1	NA	NA	NA	NA	1	NA	2	NA	1	1	1	NA	NA	NA	1	NA	NA	NA	NA	NA	NA	NA	NA	0	0	NA	0	NA	NA	NA	NA	NA	NA	NA	NA	NA
1192	s4_1192-133	NA	NA	NA	NA	NA	NA	NA	NA	NA	0	NA	0	NA	NA	NA	NA	0	NA	1	NA	1	1	1	NA	NA	NA	0	NA	NA	NA	NA	NA	NA	NA	NA	1	1	NA	2	NA	NA	NA	NA	NA	NA	NA	NA	NA
1192	s1_1192-38	NA	NA	NA	NA	NA	NA	NA	NA	NA	0	NA	0	NA	NA	NA	NA	2	NA	1	NA	0	1	1	NA	NA	NA	1	NA	NA	NA	NA	NA	NA	NA	NA	0	1	NA	2	NA	NA	NA	NA	NA	NA	NA	NA	NA
1192	s1_1192-32	NA	NA	NA	NA	NA	NA	NA	NA	NA	0	NA	0	NA	NA	NA	NA	2	NA	0	NA	1	1	2	NA	NA	NA	1	NA	NA	NA	NA	NA	NA	NA	NA	2	2	NA	2	NA	NA	NA	NA	NA	NA	NA	NA	NA
1192	s3_1192-150	NA	NA	NA	NA	NA	NA	NA	NA	NA	1	NA	1	NA	NA	NA	NA	2	NA	1	NA	2	0	0	NA	NA	NA	1	NA	NA	NA	NA	NA	NA	NA	NA	2	2	NA	2	NA	NA	NA	NA	NA	NA	NA	NA	NA
1192	s2_1192-49	NA	NA	NA	NA	NA	NA	NA	NA	NA	0	NA	0	NA	NA	NA	NA	0	NA	1	NA	1	1	1	NA	NA	NA	0	NA	NA	NA	NA	NA	NA	NA	NA	2	1	NA	1	NA	NA	NA	NA	NA	NA	NA	NA	NA
1192	s1_1192-62	NA	NA	NA	NA	NA	NA	NA	NA	NA	0	NA	0	NA	NA	NA	NA	1	NA	1	NA	1	0	0	NA	NA	NA	0	NA	NA	NA	NA	NA	NA	NA	NA	1	1	NA	1	NA	NA	NA	NA	NA	NA	NA	NA	NA
1192	s2_1192-42	NA	NA	NA	NA	NA	NA	NA	NA	NA	0	NA	0	NA	NA	NA	NA	0	NA	1	NA	0	2	2	NA	NA	NA	1	NA	NA	NA	NA	NA	NA	NA	NA	1	1	NA	1	NA	NA	NA	NA	NA	NA	NA	NA	NA
1192	s2_1192-45	NA	NA	NA	NA	NA	NA	NA	NA	NA	1	NA	0	NA	NA	NA	NA	0	NA	2	NA	1	1	1	NA	NA	NA	1	NA	NA	NA	NA	NA	NA	NA	NA	1	1	NA	1	NA	NA	NA	NA	NA	NA	NA	NA	NA
1192	s2_1192-47	NA	NA	NA	NA	NA	NA	NA	NA	NA	0	NA	0	NA	NA	NA	NA	0	NA	1	NA	1	2	2	NA	NA	NA	2	NA	NA	NA	NA	NA	NA	NA	NA	1	1	NA	0	NA	NA	NA	NA	NA	NA	NA	NA	NA
1192	s257_1192-76	NA	NA	NA	NA	NA	NA	NA	NA	NA	1	NA	0	NA	NA	NA	NA	0	NA	0	NA	0	0	0	NA	NA	NA	1	NA	NA	NA	NA	NA	NA	NA	NA	1	1	NA	0	NA	NA	NA	NA	NA	NA	NA	NA	NA
1192	s3_1192-157	NA	NA	NA	NA	NA	NA	NA	NA	NA	1	NA	1	NA	NA	NA	NA	1	NA	0	NA	2	1	1	NA	NA	NA	2	NA	NA	NA	NA	NA	NA	NA	NA	1	1	NA	1	NA	NA	NA	NA	NA	NA	NA	NA	NA
1192	s5_1192-146b	NA	NA	NA	NA	NA	NA	NA	NA	NA	1	NA	1	NA	NA	NA	NA	1	NA	1	NA	2	1	1	NA	NA	NA	1	NA	NA	NA	NA	NA	NA	NA	NA	1	1	NA	2	NA	NA	NA	NA	NA	NA	NA	NA	NA
1192	s7_1192-176	NA	NA	NA	NA	NA	NA	NA	NA	NA	1	NA	1	NA	NA	NA	NA	1	NA	1	NA	2	2	2	NA	NA	NA	2	NA	NA	NA	NA	NA	NA	NA	NA	1	2	NA	1	NA	NA	NA	NA	NA	NA	NA	NA	NA
1192	s4_1192-126	NA	NA	NA	NA	NA	NA	NA	NA	NA	0	NA	0	NA	NA	NA	NA	0	NA	2	NA	1	0	0	NA	NA	NA	1	NA	NA	NA	NA	NA	NA	NA	NA	2	2	NA	0	NA	NA	NA	NA	NA	NA	NA	NA	NA
155	s4_155-23	NA	NA	2	NA	NA	NA	NA	1	1	NA	NA	NA	NA	NA	NA	NA	NA	NA	1	NA	NA	NA	1	NA	NA	NA	2	2	NA	2	NA	NA	NA	NA	2	0	NA	NA	NA	NA	NA	NA	NA	NA	1	NA	NA	1
155	s2_155-280	NA	NA	1	NA	NA	NA	NA	2	2	NA	NA	NA	NA	NA	NA	NA	NA	NA	2	NA	NA	NA	2	NA	NA	NA	2	2	NA	2	NA	NA	NA	NA	1	1	NA	NA	NA	NA	NA	NA	NA	NA	1	NA	NA	1
155	s5_155-211c	NA	NA	1	NA	NA	NA	NA	0	0	NA	NA	NA	NA	NA	NA	NA	NA	NA	1	NA	NA	NA	1	NA	NA	NA	0	0	NA	0	NA	NA	NA	NA	1	1	NA	NA	NA	NA	NA	NA	NA	NA	1	NA	NA	0
155	s7_155-156	NA	NA	2	NA	NA	NA	NA	0	0	NA	NA	NA	NA	NA	NA	NA	NA	NA	1	NA	NA	NA	0	NA	NA	NA	0	0	NA	1	NA	NA	NA	NA	0	1	NA	NA	NA	NA	NA	NA	NA	NA	2	NA	NA	2
155	s7_155-152	NA	NA	1	NA	NA	NA	NA	1	1	NA	NA	NA	NA	NA	NA	NA	NA	NA	0	NA	NA	NA	2	NA	NA	NA	1	1	NA	1	NA	NA	NA	NA	2	2	NA	NA	NA	NA	NA	NA	NA	NA	2	NA	NA	2
155	s1_155-238	NA	NA	0	NA	NA	NA	NA	1	1	NA	NA	NA	NA	NA	NA	NA	NA	NA	1	NA	NA	NA	2	NA	NA	NA	0	0	NA	0	NA	NA	NA	NA	2	1	NA	NA	NA	NA	NA	NA	NA	NA	2	NA	NA	2
155	s1_155-233	NA	NA	1	NA	NA	NA	NA	1	1	NA	NA	NA	NA	NA	NA	NA	NA	NA	0	NA	NA	NA	0	NA	NA	NA	1	2	NA	2	NA	NA	NA	NA	0	1	NA	NA	NA	NA	NA	NA	NA	NA	2	NA	NA	2
155	s1_155-234	NA	NA	1	NA	NA	NA	NA	2	2	NA	NA	NA	NA	NA	NA	NA	NA	NA	0	NA	NA	NA	2	NA	NA	NA	2	2	NA	1	NA	NA	NA	NA	1	1	NA	NA	NA	NA	NA	NA	NA	NA	1	NA	NA	1
155	s7_155-93	NA	NA	2	NA	NA	NA	NA	0	0	NA	NA	NA	NA	NA	NA	NA	NA	NA	1	NA	NA	NA	0	NA	NA	NA	0	0	NA	0	NA	NA	NA	NA	0	0	NA	NA	NA	NA	NA	NA	NA	NA	0	NA	NA	0
155	s5_155-73	NA	NA	1	NA	NA	NA	NA	1	1	NA	NA	NA	NA	NA	NA	NA	NA	NA	0	NA	NA	NA	1	NA	NA	NA	0	0	NA	0	NA	NA	NA	NA	2	1	NA	NA	NA	NA	NA	NA	NA	NA	1	NA	NA	2
155	s5_155-70	NA	NA	1	NA	NA	NA	NA	0	0	NA	NA	NA	NA	NA	NA	NA	NA	NA	1	NA	NA	NA	1	NA	NA	NA	1	1	NA	1	NA	NA	NA	NA	1	2	NA	NA	NA	NA	NA	NA	NA	NA	1	NA	NA	1
155	s5_155-76	NA	NA	1	NA	NA	NA	NA	2	2	NA	NA	NA	NA	NA	NA	NA	NA	NA	2	NA	NA	NA	1	NA	NA	NA	1	1	NA	1	NA	NA	NA	NA	0	2	NA	NA	NA	NA	NA	NA	NA	NA	1	NA	NA	1
155	s5_155-91	NA	NA	2	NA	NA	NA	NA	1	1	NA	NA	NA	NA	NA	NA	NA	NA	NA	1	NA	NA	NA	1	NA	NA	NA	1	0	NA	0	NA	NA	NA	NA	2	2	NA	NA	NA	NA	NA	NA	NA	NA	0	NA	NA	0
155	s5_155-94	NA	NA	2	NA	NA	NA	NA	2	2	NA	NA	NA	NA	NA	NA	NA	NA	NA	1	NA	NA	NA	1	NA	NA	NA	0	0	NA	1	NA	NA	NA	NA	2	1	NA	NA	NA	NA	NA	NA	NA	NA	1	NA	NA	1
155	s5_155-124	NA	NA	0	NA	NA	NA	NA	1	1	NA	NA	NA	NA	NA	NA	NA	NA	NA	1	NA	NA	NA	2	NA	NA	NA	1	1	NA	0	NA	NA	NA	NA	2	0	NA	NA	NA	NA	NA	NA	NA	NA	2	NA	NA	2
155	s1_155-58	NA	NA	1	NA	NA	NA	NA	1	1	NA	NA	NA	NA	NA	NA	NA	NA	NA	2	NA	NA	NA	0	NA	NA	NA	0	0	NA	0	NA	NA	NA	NA	1	1	NA	NA	NA	NA	NA	NA	NA	NA	2	NA	NA	2
155	s57_155-11	NA	NA	1	NA	NA	NA	NA	1	1	NA	NA	NA	NA	NA	NA	NA	NA	NA	0	NA	NA	NA	1	NA	NA	NA	1	1	NA	2	NA	NA	NA	NA	1	1	NA	NA	NA	NA	NA	NA	NA	NA	1	NA	NA	1
155	s2_155-29b	NA	NA	0	NA	NA	NA	NA	1	1	NA	NA	NA	NA	NA	NA	NA	NA	NA	1	NA	NA	NA	1	NA	NA	NA	1	1	NA	1	NA	NA	NA	NA	1	0	NA	NA	NA	NA	NA	NA	NA	NA	2	NA	NA	2
155	s57_155-64	NA	NA	1	NA	NA	NA	NA	2	2	NA	NA	NA	NA	NA	NA	NA	NA	NA	2	NA	NA	NA	1	NA	NA	NA	2	2	NA	2	NA	NA	NA	NA	1	0	NA	NA	NA	NA	NA	NA	NA	NA	2	NA	NA	2
155	s1_155-227	NA	NA	1	NA	NA	NA	NA	2	2	NA	NA	NA	NA	NA	NA	NA	NA	NA	0	NA	NA	NA	1	NA	NA	NA	1	1	NA	1	NA	NA	NA	NA	2	1	NA	NA	NA	NA	NA	NA	NA	NA	1	NA	NA	1
155	s1_155-222	NA	NA	2	NA	NA	NA	NA	1	1	NA	NA	NA	NA	NA	NA	NA	NA	NA	0	NA	NA	NA	1	NA	NA	NA	1	0	NA	0	NA	NA	NA	NA	0	1	NA	NA	NA	NA	NA	NA	NA	NA	1	NA	NA	1
155	s257_155-28	NA	NA	0	NA	NA	NA	NA	0	0	NA	NA	NA	NA	NA	NA	NA	NA	NA	1	NA	NA	NA	1	NA	NA	NA	1	1	NA	1	NA	NA	NA	NA	0	2	NA	NA	NA	NA	NA	NA	NA	NA	1	NA	NA	1
155	s257_155-281	NA	NA	0	NA	NA	NA	NA	0	0	NA	NA	NA	NA	NA	NA	NA	NA	NA	2	NA	NA	NA	1	NA	NA	NA	1	1	NA	1	NA	NA	NA	NA	1	1	NA	NA	NA	NA	NA	NA	NA	NA	0	NA	NA	0
155	s2_155-13	NA	NA	0	NA	NA	NA	NA	1	2	NA	NA	NA	NA	NA	NA	NA	NA	NA	1	NA	NA	NA	0	NA	NA	NA	1	1	NA	2	NA	NA	NA	NA	1	1	NA	NA	NA	NA	NA	NA	NA	NA	1	NA	NA	1
155	s2_155-16	NA	NA	0	NA	NA	NA	NA	1	0	NA	NA	NA	NA	NA	NA	NA	NA	NA	0	NA	NA	NA	1	NA	NA	NA	1	1	NA	1	NA	NA	NA	NA	1	1	NA	NA	NA	NA	NA	NA	NA	NA	0	NA	NA	0
155	s5_155-65	NA	NA	1	NA	NA	NA	NA	0	0	NA	NA	NA	NA	NA	NA	NA	NA	NA	1	NA	NA	NA	1	NA	NA	NA	1	1	NA	1	NA	NA	NA	NA	1	1	NA	NA	NA	NA	NA	NA	NA	NA	1	NA	NA	1
155	s5_155-60	NA	NA	0	NA	NA	NA	NA	0	0	NA	NA	NA	NA	NA	NA	NA	NA	NA	1	NA	NA	NA	2	NA	NA	NA	2	2	NA	1	NA	NA	NA	NA	0	1	NA	NA	NA	NA	NA	NA	NA	NA	1	NA	NA	1
155	s5_155-61	NA	NA	1	NA	NA	NA	NA	1	1	NA	NA	NA	NA	NA	NA	NA	NA	NA	1	NA	NA	NA	1	NA	NA	NA	0	0	NA	2	NA	NA	NA	NA	1	2	NA	NA	NA	NA	NA	NA	NA	NA	1	NA	NA	1
155	s5_155-63	NA	NA	2	NA	NA	NA	NA	1	1	NA	NA	NA	NA	NA	NA	NA	NA	NA	0	NA	NA	NA	1	NA	NA	NA	1	1	NA	0	NA	NA	NA	NA	1	1	NA	NA	NA	NA	NA	NA	NA	NA	2	NA	NA	2
155	s5_155-88	NA	NA	1	NA	NA	NA	NA	1	1	NA	NA	NA	NA	NA	NA	NA	NA	NA	1	NA	NA	NA	1	NA	NA	NA	1	1	NA	1	NA	NA	NA	NA	1	2	NA	NA	NA	NA	NA	NA	NA	NA	2	NA	NA	2
155	s5_155-138	NA	NA	2	NA	NA	NA	NA	0	0	NA	NA	NA	NA	NA	NA	NA	NA	NA	1	NA	NA	NA	2	NA	NA	NA	1	1	NA	1	NA	NA	NA	NA	1	1	NA	NA	NA	NA	NA	NA	NA	NA	0	NA	NA	0
155	s5_155-133	NA	NA	1	NA	NA	NA	NA	2	2	NA	NA	NA	NA	NA	NA	NA	NA	NA	1	NA	NA	NA	2	NA	NA	NA	1	1	NA	1	NA	NA	NA	NA	1	1	NA	NA	NA	NA	NA	NA	NA	NA	2	NA	NA	2
155	s5_155-132	NA	NA	1	NA	NA	NA	NA	1	1	NA	NA	NA	NA	NA	NA	NA	NA	NA	2	NA	NA	NA	1	NA	NA	NA	0	1	NA	1	NA	NA	NA	NA	0	0	NA	NA	NA	NA	NA	NA	NA	NA	1	NA	NA	1
155	s5_155-131	NA	NA	2	NA	NA	NA	NA	0	0	NA	NA	NA	NA	NA	NA	NA	NA	NA	1	NA	NA	NA	1	NA	NA	NA	0	1	NA	2	NA	NA	NA	NA	1	1	NA	NA	NA	NA	NA	NA	NA	NA	0	NA	NA	0
155	s5_155-130	NA	NA	1	NA	NA	NA	NA	1	1	NA	NA	NA	NA	NA	NA	NA	NA	NA	0	NA	NA	NA	2	NA	NA	NA	1	1	NA	1	NA	NA	NA	NA	1	1	NA	NA	NA	NA	NA	NA	NA	NA	1	NA	NA	1
155	s5_155-137	NA	NA	1	NA	NA	NA	NA	2	2	NA	NA	NA	NA	NA	NA	NA	NA	NA	0	NA	NA	NA	1	NA	NA	NA	1	1	NA	1	NA	NA	NA	NA	2	0	NA	NA	NA	NA	NA	NA	NA	NA	1	NA	NA	1
155	s5_155-136	NA	NA	1	NA	NA	NA	NA	2	2	NA	NA	NA	NA	NA	NA	NA	NA	NA	1	NA	NA	NA	1	NA	NA	NA	1	0	NA	0	NA	NA	NA	NA	0	2	NA	NA	NA	NA	NA	NA	NA	NA	1	NA	NA	1
155	s5_155-135	NA	NA	0	NA	NA	NA	NA	1	1	NA	NA	NA	NA	NA	NA	NA	NA	NA	1	NA	NA	NA	2	NA	NA	NA	1	1	NA	1	NA	NA	NA	NA	0	1	NA	NA	NA	NA	NA	NA	NA	NA	2	NA	NA	2
155	s5_155-134	NA	NA	1	NA	NA	NA	NA	0	0	NA	NA	NA	NA	NA	NA	NA	NA	NA	1	NA	NA	NA	2	NA	NA	NA	1	1	NA	1	NA	NA	NA	NA	1	1	NA	NA	NA	NA	NA	NA	NA	NA	1	NA	NA	1
155	s1_155-48	NA	NA	2	NA	NA	NA	NA	1	1	NA	NA	NA	NA	NA	NA	NA	NA	NA	1	NA	NA	NA	2	NA	NA	NA	0	0	NA	0	NA	NA	NA	NA	0	1	NA	NA	NA	NA	NA	NA	NA	NA	2	NA	NA	2
155	s1_155-43	NA	NA	1	NA	NA	NA	NA	1	1	NA	NA	NA	NA	NA	NA	NA	NA	NA	0	NA	NA	NA	1	NA	NA	NA	2	2	NA	2	NA	NA	NA	NA	1	0	NA	NA	NA	NA	NA	NA	NA	NA	1	NA	NA	1
155	s1_155-47	NA	NA	1	NA	NA	NA	NA	1	1	NA	NA	NA	NA	NA	NA	NA	NA	NA	1	NA	NA	NA	0	NA	NA	NA	0	0	NA	0	NA	NA	NA	NA	1	0	NA	NA	NA	NA	NA	NA	NA	NA	1	NA	NA	1
155	s1_155-44	NA	NA	1	NA	NA	NA	NA	1	1	NA	NA	NA	NA	NA	NA	NA	NA	NA	1	NA	NA	NA	1	NA	NA	NA	1	1	NA	1	NA	NA	NA	NA	1	2	NA	NA	NA	NA	NA	NA	NA	NA	2	NA	NA	2
155	s1_155-45	NA	NA	0	NA	NA	NA	NA	1	1	NA	NA	NA	NA	NA	NA	NA	NA	NA	1	NA	NA	NA	1	NA	NA	NA	1	1	NA	1	NA	NA	NA	NA	0	1	NA	NA	NA	NA	NA	NA	NA	NA	0	NA	NA	0
155	s4_155-41	NA	NA	1	NA	NA	NA	NA	1	1	NA	NA	NA	NA	NA	NA	NA	NA	NA	2	NA	NA	NA	1	NA	NA	NA	2	2	NA	2	NA	NA	NA	NA	2	1	NA	NA	NA	NA	NA	NA	NA	NA	0	NA	NA	0
155	s4_155-40	NA	NA	2	NA	NA	NA	NA	1	1	NA	NA	NA	NA	NA	NA	NA	NA	NA	2	NA	NA	NA	0	NA	NA	NA	1	1	NA	2	NA	NA	NA	NA	2	2	NA	NA	NA	NA	NA	NA	NA	NA	1	NA	NA	1
155	s1_155-8	NA	NA	1	NA	NA	NA	NA	2	2	NA	NA	NA	NA	NA	NA	NA	NA	NA	1	NA	NA	NA	0	NA	NA	NA	0	1	NA	1	NA	NA	NA	NA	1	2	NA	NA	NA	NA	NA	NA	NA	NA	2	NA	NA	2
155	s57_155-71	NA	NA	0	NA	NA	NA	NA	1	1	NA	NA	NA	NA	NA	NA	NA	NA	NA	1	NA	NA	NA	1	NA	NA	NA	1	1	NA	1	NA	NA	NA	NA	1	1	NA	NA	NA	NA	NA	NA	NA	NA	2	NA	NA	2
155	s2_155-215	NA	NA	1	NA	NA	NA	NA	1	1	NA	NA	NA	NA	NA	NA	NA	NA	NA	1	NA	NA	NA	1	NA	NA	NA	1	1	NA	1	NA	NA	NA	NA	0	1	NA	NA	NA	NA	NA	NA	NA	NA	0	NA	NA	0
155	s3_155-72	NA	NA	2	NA	NA	NA	NA	1	1	NA	NA	NA	NA	NA	NA	NA	NA	NA	2	NA	NA	NA	0	NA	NA	NA	2	2	NA	2	NA	NA	NA	NA	1	1	NA	NA	NA	NA	NA	NA	NA	NA	1	NA	NA	1
155	s5_155-83	NA	NA	1	NA	NA	NA	NA	2	2	NA	NA	NA	NA	NA	NA	NA	NA	NA	1	NA	NA	NA	1	NA	NA	NA	1	1	NA	1	NA	NA	NA	NA	1	1	NA	NA	NA	NA	NA	NA	NA	NA	2	NA	NA	2
155	s7_155-75	NA	NA	1	NA	NA	NA	NA	1	2	NA	NA	NA	NA	NA	NA	NA	NA	NA	2	NA	NA	NA	2	NA	NA	NA	2	2	NA	1	NA	NA	NA	NA	2	2	NA	NA	NA	NA	NA	NA	NA	NA	1	NA	NA	1
155	s7_155-79	NA	NA	1	NA	NA	NA	NA	1	1	NA	NA	NA	NA	NA	NA	NA	NA	NA	1	NA	NA	NA	2	NA	NA	NA	1	1	NA	1	NA	NA	NA	NA	2	1	NA	NA	NA	NA	NA	NA	NA	NA	1	NA	NA	1
155	s5_155-145	NA	NA	1	NA	NA	NA	NA	0	0	NA	NA	NA	NA	NA	NA	NA	NA	NA	0	NA	NA	NA	2	NA	NA	NA	2	2	NA	2	NA	NA	NA	NA	2	0	NA	NA	NA	NA	NA	NA	NA	NA	0	NA	NA	0
155	s5_155-143	NA	NA	2	NA	NA	NA	NA	1	0	NA	NA	NA	NA	NA	NA	NA	NA	NA	1	NA	NA	NA	0	NA	NA	NA	1	1	NA	1	NA	NA	NA	NA	2	0	NA	NA	NA	NA	NA	NA	NA	NA	1	NA	NA	1
155	s5_155-141	NA	NA	0	NA	NA	NA	NA	0	0	NA	NA	NA	NA	NA	NA	NA	NA	NA	2	NA	NA	NA	1	NA	NA	NA	1	1	NA	1	NA	NA	NA	NA	1	1	NA	NA	NA	NA	NA	NA	NA	NA	1	NA	NA	1
155	s5_155-84	NA	NA	1	NA	NA	NA	NA	1	2	NA	NA	NA	NA	NA	NA	NA	NA	NA	2	NA	NA	NA	2	NA	NA	NA	1	1	NA	1	NA	NA	NA	NA	0	1	NA	NA	NA	NA	NA	NA	NA	NA	2	NA	NA	2
155	s4_155-52	NA	NA	2	NA	NA	NA	NA	1	1	NA	NA	NA	NA	NA	NA	NA	NA	NA	1	NA	NA	NA	1	NA	NA	NA	0	0	NA	0	NA	NA	NA	NA	1	1	NA	NA	NA	NA	NA	NA	NA	NA	2	NA	NA	2
155	s4_155-51	NA	NA	1	NA	NA	NA	NA	2	2	NA	NA	NA	NA	NA	NA	NA	NA	NA	1	NA	NA	NA	1	NA	NA	NA	2	2	NA	1	NA	NA	NA	NA	1	2	NA	NA	NA	NA	NA	NA	NA	NA	0	NA	NA	0
155	s57_155-46	NA	NA	1	NA	NA	NA	NA	2	2	NA	NA	NA	NA	NA	NA	NA	NA	NA	1	NA	NA	NA	2	NA	NA	NA	2	2	NA	2	NA	NA	NA	NA	1	0	NA	NA	NA	NA	NA	NA	NA	NA	2	NA	NA	2
155	s25_155-259	NA	NA	2	NA	NA	NA	NA	1	1	NA	NA	NA	NA	NA	NA	NA	NA	NA	0	NA	NA	NA	2	NA	NA	NA	2	2	NA	1	NA	NA	NA	NA	0	0	NA	NA	NA	NA	NA	NA	NA	NA	1	NA	NA	1
155	s4_155-151	NA	NA	2	NA	NA	NA	NA	1	1	NA	NA	NA	NA	NA	NA	NA	NA	NA	1	NA	NA	NA	0	NA	NA	NA	1	1	NA	2	NA	NA	NA	NA	1	2	NA	NA	NA	NA	NA	NA	NA	NA	1	NA	NA	1
155	s3_155-101a	NA	NA	2	NA	NA	NA	NA	1	1	NA	NA	NA	NA	NA	NA	NA	NA	NA	1	NA	NA	NA	1	NA	NA	NA	2	2	NA	1	NA	NA	NA	NA	0	0	NA	NA	NA	NA	NA	NA	NA	NA	0	NA	NA	0
155	s7_155-274	NA	NA	1	NA	NA	NA	NA	1	1	NA	NA	NA	NA	NA	NA	NA	NA	NA	1	NA	NA	NA	2	NA	NA	NA	1	1	NA	0	NA	NA	NA	NA	2	0	NA	NA	NA	NA	NA	NA	NA	NA	1	NA	NA	1
155	s3_155-69	NA	NA	1	NA	NA	NA	NA	2	2	NA	NA	NA	NA	NA	NA	NA	NA	NA	1	NA	NA	NA	1	NA	NA	NA	1	1	NA	1	NA	NA	NA	NA	2	1	NA	NA	NA	NA	NA	NA	NA	NA	1	NA	NA	1
155	s57_155-57	NA	NA	0	NA	NA	NA	NA	0	0	NA	NA	NA	NA	NA	NA	NA	NA	NA	1	NA	NA	NA	1	NA	NA	NA	2	1	NA	1	NA	NA	NA	NA	2	0	NA	NA	NA	NA	NA	NA	NA	NA	1	NA	NA	1
155	s57_155-59	NA	NA	1	NA	NA	NA	NA	1	1	NA	NA	NA	NA	NA	NA	NA	NA	NA	0	NA	NA	NA	0	NA	NA	NA	1	1	NA	1	NA	NA	NA	NA	2	1	NA	NA	NA	NA	NA	NA	NA	NA	0	NA	NA	0
155	s4_155-62	NA	NA	1	NA	NA	NA	NA	1	1	NA	NA	NA	NA	NA	NA	NA	NA	NA	1	NA	NA	NA	1	NA	NA	NA	1	1	NA	1	NA	NA	NA	NA	2	1	NA	NA	NA	NA	NA	NA	NA	NA	1	NA	NA	1
155	s25_155-249	NA	NA	2	NA	NA	NA	NA	2	2	NA	NA	NA	NA	NA	NA	NA	NA	NA	1	NA	NA	NA	0	NA	NA	NA	0	0	NA	0	NA	NA	NA	NA	1	1	NA	NA	NA	NA	NA	NA	NA	NA	0	NA	NA	0
155	s25_155-244	NA	NA	2	NA	NA	NA	NA	0	0	NA	NA	NA	NA	NA	NA	NA	NA	NA	0	NA	NA	NA	1	NA	NA	NA	1	1	NA	1	NA	NA	NA	NA	2	0	NA	NA	NA	NA	NA	NA	NA	NA	1	NA	NA	1
155	s5_155-125	NA	NA	1	NA	NA	NA	NA	1	1	NA	NA	NA	NA	NA	NA	NA	NA	NA	2	NA	NA	NA	0	NA	NA	NA	1	1	NA	1	NA	NA	NA	NA	0	1	NA	NA	NA	NA	NA	NA	NA	NA	1	NA	NA	1
155	s257_155-252	NA	NA	0	NA	NA	NA	NA	1	1	NA	NA	NA	NA	NA	NA	NA	NA	NA	2	NA	NA	NA	2	NA	NA	NA	1	1	NA	1	NA	NA	NA	NA	2	2	NA	NA	NA	NA	NA	NA	NA	NA	0	NA	NA	0
155	s57_155-81	NA	NA	1	NA	NA	NA	NA	1	1	NA	NA	NA	NA	NA	NA	NA	NA	NA	0	NA	NA	NA	2	NA	NA	NA	1	1	NA	0	NA	NA	NA	NA	0	1	NA	NA	NA	NA	NA	NA	NA	NA	0	NA	NA	0
155	s4_155-78	NA	NA	1	NA	NA	NA	NA	2	1	NA	NA	NA	NA	NA	NA	NA	NA	NA	1	NA	NA	NA	0	NA	NA	NA	1	1	NA	1	NA	NA	NA	NA	1	0	NA	NA	NA	NA	NA	NA	NA	NA	1	NA	NA	1
155	s4_155-74	NA	NA	1	NA	NA	NA	NA	1	1	NA	NA	NA	NA	NA	NA	NA	NA	NA	0	NA	NA	NA	2	NA	NA	NA	2	2	NA	1	NA	NA	NA	NA	2	2	NA	NA	NA	NA	NA	NA	NA	NA	2	NA	NA	2
155	s12_155-214	NA	NA	0	NA	NA	NA	NA	1	1	NA	NA	NA	NA	NA	NA	NA	NA	NA	1	NA	NA	NA	2	NA	NA	NA	2	2	NA	1	NA	NA	NA	NA	1	1	NA	NA	NA	NA	NA	NA	NA	NA	0	NA	NA	0
155	s5_155-216	NA	NA	0	NA	NA	NA	NA	1	1	NA	NA	NA	NA	NA	NA	NA	NA	NA	0	NA	NA	NA	1	NA	NA	NA	1	1	NA	1	NA	NA	NA	NA	1	1	NA	NA	NA	NA	NA	NA	NA	NA	0	NA	NA	0
155	s4_155-9	NA	NA	0	NA	NA	NA	NA	0	0	NA	NA	NA	NA	NA	NA	NA	NA	NA	1	NA	NA	NA	1	NA	NA	NA	1	1	NA	1	NA	NA	NA	NA	1	1	NA	NA	NA	NA	NA	NA	NA	NA	0	NA	NA	0
155	s47_155-154	NA	NA	1	NA	NA	NA	NA	1	1	NA	NA	NA	NA	NA	NA	NA	NA	NA	0	NA	NA	NA	1	NA	NA	NA	2	2	NA	2	NA	NA	NA	NA	1	1	NA	NA	NA	NA	NA	NA	NA	NA	2	NA	NA	2
155	s2_155-241	NA	NA	2	NA	NA	NA	NA	1	1	NA	NA	NA	NA	NA	NA	NA	NA	NA	0	NA	NA	NA	0	NA	NA	NA	2	2	NA	2	NA	NA	NA	NA	0	1	NA	NA	NA	NA	NA	NA	NA	NA	1	NA	NA	2
155	s14_155-239	NA	NA	2	NA	NA	NA	NA	1	1	NA	NA	NA	NA	NA	NA	NA	NA	NA	1	NA	NA	NA	2	NA	NA	NA	1	1	NA	1	NA	NA	NA	NA	0	1	NA	NA	NA	NA	NA	NA	NA	NA	0	NA	NA	0
155	s14_155-232	NA	NA	1	NA	NA	NA	NA	0	0	NA	NA	NA	NA	NA	NA	NA	NA	NA	1	NA	NA	NA	1	NA	NA	NA	1	1	NA	1	NA	NA	NA	NA	2	1	NA	NA	NA	NA	NA	NA	NA	NA	1	NA	NA	1
155	s4_155-153	NA	NA	1	NA	NA	NA	NA	2	2	NA	NA	NA	NA	NA	NA	NA	NA	NA	1	NA	NA	NA	1	NA	NA	NA	1	1	NA	1	NA	NA	NA	NA	2	1	NA	NA	NA	NA	NA	NA	NA	NA	1	NA	NA	1
155	s4_155-86	NA	NA	2	NA	NA	NA	NA	1	1	NA	NA	NA	NA	NA	NA	NA	NA	NA	1	NA	NA	NA	0	NA	NA	NA	0	0	NA	1	NA	NA	NA	NA	2	1	NA	NA	NA	NA	NA	NA	NA	NA	0	NA	NA	0
155	s3_155-146	NA	NA	0	NA	NA	NA	NA	1	2	NA	NA	NA	NA	NA	NA	NA	NA	NA	1	NA	NA	NA	1	NA	NA	NA	1	1	NA	1	NA	NA	NA	NA	2	1	NA	NA	NA	NA	NA	NA	NA	NA	0	NA	NA	0
155	s3_155-147	NA	NA	1	NA	NA	NA	NA	1	1	NA	NA	NA	NA	NA	NA	NA	NA	NA	0	NA	NA	NA	1	NA	NA	NA	1	1	NA	0	NA	NA	NA	NA	1	2	NA	NA	NA	NA	NA	NA	NA	NA	1	NA	NA	1
155	s3_155-140	NA	NA	1	NA	NA	NA	NA	2	2	NA	NA	NA	NA	NA	NA	NA	NA	NA	2	NA	NA	NA	1	NA	NA	NA	1	1	NA	1	NA	NA	NA	NA	2	0	NA	NA	NA	NA	NA	NA	NA	NA	1	NA	NA	1
155	s3_155-148	NA	NA	1	NA	NA	NA	NA	0	0	NA	NA	NA	NA	NA	NA	NA	NA	NA	0	NA	NA	NA	0	NA	NA	NA	0	0	NA	1	NA	NA	NA	NA	1	2	NA	NA	NA	NA	NA	NA	NA	NA	0	NA	NA	0
155	s3_155-149	NA	NA	0	NA	NA	NA	NA	1	1	NA	NA	NA	NA	NA	NA	NA	NA	NA	2	NA	NA	NA	1	NA	NA	NA	0	0	NA	0	NA	NA	NA	NA	2	0	NA	NA	NA	NA	NA	NA	NA	NA	0	NA	NA	0
155	s3_155-122	NA	NA	1	NA	NA	NA	NA	2	2	NA	NA	NA	NA	NA	NA	NA	NA	NA	1	NA	NA	NA	1	NA	NA	NA	1	1	NA	1	NA	NA	NA	NA	2	2	NA	NA	NA	NA	NA	NA	NA	NA	1	NA	NA	1
155	s3_155-120	NA	NA	2	NA	NA	NA	NA	2	2	NA	NA	NA	NA	NA	NA	NA	NA	NA	1	NA	NA	NA	2	NA	NA	NA	1	1	NA	1	NA	NA	NA	NA	2	2	NA	NA	NA	NA	NA	NA	NA	NA	1	NA	NA	1
155	s1_155-278	NA	NA	1	NA	NA	NA	NA	1	1	NA	NA	NA	NA	NA	NA	NA	NA	NA	2	NA	NA	NA	1	NA	NA	NA	1	1	NA	1	NA	NA	NA	NA	2	0	NA	NA	NA	NA	NA	NA	NA	NA	1	NA	NA	1
155	s1_155-279	NA	NA	0	NA	NA	NA	NA	2	1	NA	NA	NA	NA	NA	NA	NA	NA	NA	2	NA	NA	NA	0	NA	NA	NA	0	0	NA	1	NA	NA	NA	NA	0	1	NA	NA	NA	NA	NA	NA	NA	NA	1	NA	NA	1
155	s3_155-99	NA	NA	0	NA	NA	NA	NA	2	2	NA	NA	NA	NA	NA	NA	NA	NA	NA	1	NA	NA	NA	0	NA	NA	NA	1	2	NA	2	NA	NA	NA	NA	0	0	NA	NA	NA	NA	NA	NA	NA	NA	1	NA	NA	1
155	s3_155-98	NA	NA	1	NA	NA	NA	NA	0	0	NA	NA	NA	NA	NA	NA	NA	NA	NA	1	NA	NA	NA	2	NA	NA	NA	1	1	NA	1	NA	NA	NA	NA	1	1	NA	NA	NA	NA	NA	NA	NA	NA	0	NA	NA	0
155	s3_155-95	NA	NA	1	NA	NA	NA	NA	2	2	NA	NA	NA	NA	NA	NA	NA	NA	NA	1	NA	NA	NA	1	NA	NA	NA	2	2	NA	2	NA	NA	NA	NA	1	1	NA	NA	NA	NA	NA	NA	NA	NA	0	NA	NA	0
155	s3_155-68	NA	NA	1	NA	NA	NA	NA	0	0	NA	NA	NA	NA	NA	NA	NA	NA	NA	2	NA	NA	NA	1	NA	NA	NA	1	1	NA	1	NA	NA	NA	NA	1	1	NA	NA	NA	NA	NA	NA	NA	NA	2	NA	NA	2
155	s4_155-92	NA	NA	0	NA	NA	NA	NA	0	0	NA	NA	NA	NA	NA	NA	NA	NA	NA	1	NA	NA	NA	1	NA	NA	NA	1	1	NA	1	NA	NA	NA	NA	1	1	NA	NA	NA	NA	NA	NA	NA	NA	0	NA	NA	0
155	s3_155-150	NA	NA	0	NA	NA	NA	NA	2	2	NA	NA	NA	NA	NA	NA	NA	NA	NA	0	NA	NA	NA	1	NA	NA	NA	0	0	NA	1	NA	NA	NA	NA	2	2	NA	NA	NA	NA	NA	NA	NA	NA	2	NA	NA	2
155	s7_155-21	NA	NA	1	NA	NA	NA	NA	2	2	NA	NA	NA	NA	NA	NA	NA	NA	NA	2	NA	NA	NA	1	NA	NA	NA	1	1	NA	1	NA	NA	NA	NA	2	0	NA	NA	NA	NA	NA	NA	NA	NA	2	NA	NA	2
155	s7_155-221	NA	NA	2	NA	NA	NA	NA	2	2	NA	NA	NA	NA	NA	NA	NA	NA	NA	1	NA	NA	NA	2	NA	NA	NA	0	0	NA	0	NA	NA	NA	NA	2	1	NA	NA	NA	NA	NA	NA	NA	NA	1	NA	NA	1
155	s3_155-123	NA	NA	2	NA	NA	NA	NA	2	2	NA	NA	NA	NA	NA	NA	NA	NA	NA	0	NA	NA	NA	0	NA	NA	NA	1	1	NA	1	NA	NA	NA	NA	2	1	NA	NA	NA	NA	NA	NA	NA	NA	1	NA	NA	1
155	s2_155-228	NA	NA	1	NA	NA	NA	NA	1	1	NA	NA	NA	NA	NA	NA	NA	NA	NA	1	NA	NA	NA	0	NA	NA	NA	0	0	NA	1	NA	NA	NA	NA	1	1	NA	NA	NA	NA	NA	NA	NA	NA	2	NA	NA	2
155	s2_155-229	NA	NA	0	NA	NA	NA	NA	0	0	NA	NA	NA	NA	NA	NA	NA	NA	NA	1	NA	NA	NA	1	NA	NA	NA	2	2	NA	1	NA	NA	NA	NA	2	2	NA	NA	NA	NA	NA	NA	NA	NA	1	NA	NA	1
155	s2_155-224	NA	NA	1	NA	NA	NA	NA	2	2	NA	NA	NA	NA	NA	NA	NA	NA	NA	0	NA	NA	NA	0	NA	NA	NA	1	1	NA	1	NA	NA	NA	NA	1	1	NA	NA	NA	NA	NA	NA	NA	NA	1	NA	NA	1
155	s2_155-226	NA	NA	2	NA	NA	NA	NA	1	1	NA	NA	NA	NA	NA	NA	NA	NA	NA	1	NA	NA	NA	1	NA	NA	NA	1	1	NA	1	NA	NA	NA	NA	2	2	NA	NA	NA	NA	NA	NA	NA	NA	2	NA	NA	2
155	s5_155-225	NA	NA	0	NA	NA	NA	NA	0	0	NA	NA	NA	NA	NA	NA	NA	NA	NA	0	NA	NA	NA	1	NA	NA	NA	1	1	NA	1	NA	NA	NA	NA	2	2	NA	NA	NA	NA	NA	NA	NA	NA	1	NA	NA	1
155	s5_155-10	NA	NA	1	NA	NA	NA	NA	2	2	NA	NA	NA	NA	NA	NA	NA	NA	NA	1	NA	NA	NA	1	NA	NA	NA	1	1	NA	0	NA	NA	NA	NA	1	0	NA	NA	NA	NA	NA	NA	NA	NA	0	NA	NA	0
155	s5_155-15	NA	NA	1	NA	NA	NA	NA	2	2	NA	NA	NA	NA	NA	NA	NA	NA	NA	2	NA	NA	NA	1	NA	NA	NA	1	1	NA	1	NA	NA	NA	NA	2	2	NA	NA	NA	NA	NA	NA	NA	NA	0	NA	NA	1
155	s57_155-248	NA	NA	2	NA	NA	NA	NA	1	1	NA	NA	NA	NA	NA	NA	NA	NA	NA	1	NA	NA	NA	1	NA	NA	NA	0	0	NA	1	NA	NA	NA	NA	0	1	NA	NA	NA	NA	NA	NA	NA	NA	1	NA	NA	1
155	s2_155-230	NA	NA	0	NA	NA	NA	NA	1	1	NA	NA	NA	NA	NA	NA	NA	NA	NA	0	NA	NA	NA	1	NA	NA	NA	1	1	NA	0	NA	NA	NA	NA	1	1	NA	NA	NA	NA	NA	NA	NA	NA	1	NA	NA	1
155	s2_155-237	NA	NA	2	NA	NA	NA	NA	0	0	NA	NA	NA	NA	NA	NA	NA	NA	NA	0	NA	NA	NA	0	NA	NA	NA	1	2	NA	1	NA	NA	NA	NA	1	0	NA	NA	NA	NA	NA	NA	NA	NA	2	NA	NA	2
155	s2_155-235	NA	NA	1	NA	NA	NA	NA	2	2	NA	NA	NA	NA	NA	NA	NA	NA	NA	0	NA	NA	NA	0	NA	NA	NA	2	2	NA	2	NA	NA	NA	NA	1	2	NA	NA	NA	NA	NA	NA	NA	NA	2	NA	NA	2
155	s3_155-139	NA	NA	1	NA	NA	NA	NA	1	1	NA	NA	NA	NA	NA	NA	NA	NA	NA	1	NA	NA	NA	1	NA	NA	NA	2	2	NA	2	NA	NA	NA	NA	2	2	NA	NA	NA	NA	NA	NA	NA	NA	1	NA	NA	1
155	s4_155-242	NA	NA	0	NA	NA	NA	NA	0	0	NA	NA	NA	NA	NA	NA	NA	NA	NA	0	NA	NA	NA	1	NA	NA	NA	2	2	NA	1	NA	NA	NA	NA	0	1	NA	NA	NA	NA	NA	NA	NA	NA	2	NA	NA	2
155	s1_155-240	NA	NA	1	NA	NA	NA	NA	2	2	NA	NA	NA	NA	NA	NA	NA	NA	NA	2	NA	NA	NA	2	NA	NA	NA	2	2	NA	1	NA	NA	NA	NA	2	2	NA	NA	NA	NA	NA	NA	NA	NA	1	NA	NA	1
155	s15_155-269	NA	NA	0	NA	NA	NA	NA	1	1	NA	NA	NA	NA	NA	NA	NA	NA	NA	1	NA	NA	NA	0	NA	NA	NA	0	0	NA	0	NA	NA	NA	NA	2	1	NA	NA	NA	NA	NA	NA	NA	NA	2	NA	NA	2
155	s5_155-80b	NA	NA	0	NA	NA	NA	NA	0	0	NA	NA	NA	NA	NA	NA	NA	NA	NA	0	NA	NA	NA	1	NA	NA	NA	1	2	NA	1	NA	NA	NA	NA	1	1	NA	NA	NA	NA	NA	NA	NA	NA	2	NA	NA	2
155	s5_155-80a	NA	NA	0	NA	NA	NA	NA	1	1	NA	NA	NA	NA	NA	NA	NA	NA	NA	2	NA	NA	NA	1	NA	NA	NA	1	0	NA	0	NA	NA	NA	NA	1	1	NA	NA	NA	NA	NA	NA	NA	NA	0	NA	NA	0
155	s14_155-275	NA	NA	1	NA	NA	NA	NA	1	0	NA	NA	NA	NA	NA	NA	NA	NA	NA	0	NA	NA	NA	2	NA	NA	NA	0	0	NA	0	NA	NA	NA	NA	1	1	NA	NA	NA	NA	NA	NA	NA	NA	0	NA	NA	0
155	s25_155-39	NA	NA	0	NA	NA	NA	NA	0	0	NA	NA	NA	NA	NA	NA	NA	NA	NA	2	NA	NA	NA	1	NA	NA	NA	2	2	NA	1	NA	NA	NA	NA	1	1	NA	NA	NA	NA	NA	NA	NA	NA	1	NA	NA	1
155	s25_155-36	NA	NA	1	NA	NA	NA	NA	1	1	NA	NA	NA	NA	NA	NA	NA	NA	NA	0	NA	NA	NA	0	NA	NA	NA	0	0	NA	1	NA	NA	NA	NA	1	1	NA	NA	NA	NA	NA	NA	NA	NA	1	NA	NA	1
155	s2_155-246	NA	NA	0	NA	NA	NA	NA	2	2	NA	NA	NA	NA	NA	NA	NA	NA	NA	1	NA	NA	NA	1	NA	NA	NA	0	0	NA	0	NA	NA	NA	NA	2	0	NA	NA	NA	NA	NA	NA	NA	NA	0	NA	NA	0
155	s2_155-247	NA	NA	1	NA	NA	NA	NA	1	1	NA	NA	NA	NA	NA	NA	NA	NA	NA	1	NA	NA	NA	1	NA	NA	NA	1	1	NA	1	NA	NA	NA	NA	1	0	NA	NA	NA	NA	NA	NA	NA	NA	2	NA	NA	2
155	s2_155-243	NA	NA	1	NA	NA	NA	NA	1	1	NA	NA	NA	NA	NA	NA	NA	NA	NA	1	NA	NA	NA	0	NA	NA	NA	1	1	NA	2	NA	NA	NA	NA	0	2	NA	NA	NA	NA	NA	NA	NA	NA	1	NA	NA	1
155	s3_155-100	NA	NA	1	NA	NA	NA	NA	2	2	NA	NA	NA	NA	NA	NA	NA	NA	NA	2	NA	NA	NA	2	NA	NA	NA	1	1	NA	0	NA	NA	NA	NA	1	0	NA	NA	NA	NA	NA	NA	NA	NA	2	NA	NA	2
155	s3_155-102	NA	NA	2	NA	NA	NA	NA	2	1	NA	NA	NA	NA	NA	NA	NA	NA	NA	1	NA	NA	NA	2	NA	NA	NA	1	1	NA	1	NA	NA	NA	NA	1	2	NA	NA	NA	NA	NA	NA	NA	NA	0	NA	NA	0
155	s3_155-103	NA	NA	1	NA	NA	NA	NA	2	2	NA	NA	NA	NA	NA	NA	NA	NA	NA	2	NA	NA	NA	1	NA	NA	NA	0	0	NA	1	NA	NA	NA	NA	1	1	NA	NA	NA	NA	NA	NA	NA	NA	0	NA	NA	0
155	s3_155-104	NA	NA	1	NA	NA	NA	NA	2	1	NA	NA	NA	NA	NA	NA	NA	NA	NA	1	NA	NA	NA	1	NA	NA	NA	1	1	NA	0	NA	NA	NA	NA	2	1	NA	NA	NA	NA	NA	NA	NA	NA	1	NA	NA	1
155	s3_155-105	NA	NA	0	NA	NA	NA	NA	1	1	NA	NA	NA	NA	NA	NA	NA	NA	NA	0	NA	NA	NA	1	NA	NA	NA	1	1	NA	1	NA	NA	NA	NA	2	1	NA	NA	NA	NA	NA	NA	NA	NA	2	NA	NA	2
155	s3_155-106	NA	NA	2	NA	NA	NA	NA	1	1	NA	NA	NA	NA	NA	NA	NA	NA	NA	1	NA	NA	NA	1	NA	NA	NA	2	2	NA	1	NA	NA	NA	NA	1	1	NA	NA	NA	NA	NA	NA	NA	NA	2	NA	NA	2
155	s3_155-107	NA	NA	1	NA	NA	NA	NA	1	1	NA	NA	NA	NA	NA	NA	NA	NA	NA	1	NA	NA	NA	1	NA	NA	NA	1	1	NA	1	NA	NA	NA	NA	1	2	NA	NA	NA	NA	NA	NA	NA	NA	1	NA	NA	1
155	s3_155-108	NA	NA	1	NA	NA	NA	NA	0	0	NA	NA	NA	NA	NA	NA	NA	NA	NA	1	NA	NA	NA	1	NA	NA	NA	2	1	NA	1	NA	NA	NA	NA	1	2	NA	NA	NA	NA	NA	NA	NA	NA	1	NA	NA	1
155	s257_155-267b	NA	NA	2	NA	NA	NA	NA	1	1	NA	NA	NA	NA	NA	NA	NA	NA	NA	1	NA	NA	NA	1	NA	NA	NA	1	1	NA	0	NA	NA	NA	NA	1	0	NA	NA	NA	NA	NA	NA	NA	NA	2	NA	NA	2
155	s5_155-245	NA	NA	0	NA	NA	NA	NA	0	0	NA	NA	NA	NA	NA	NA	NA	NA	NA	1	NA	NA	NA	1	NA	NA	NA	0	0	NA	0	NA	NA	NA	NA	2	2	NA	NA	NA	NA	NA	NA	NA	NA	1	NA	NA	1
155	s5_155-87	NA	NA	0	NA	NA	NA	NA	2	2	NA	NA	NA	NA	NA	NA	NA	NA	NA	1	NA	NA	NA	1	NA	NA	NA	1	1	NA	2	NA	NA	NA	NA	2	1	NA	NA	NA	NA	NA	NA	NA	NA	2	NA	NA	1
155	s5_155-85	NA	NA	2	NA	NA	NA	NA	1	1	NA	NA	NA	NA	NA	NA	NA	NA	NA	2	NA	NA	NA	0	NA	NA	NA	0	0	NA	0	NA	NA	NA	NA	1	2	NA	NA	NA	NA	NA	NA	NA	NA	2	NA	NA	2
155	s57_155-26	NA	NA	1	NA	NA	NA	NA	1	1	NA	NA	NA	NA	NA	NA	NA	NA	NA	2	NA	NA	NA	1	NA	NA	NA	1	1	NA	2	NA	NA	NA	NA	0	1	NA	NA	NA	NA	NA	NA	NA	NA	1	NA	NA	1
155	s57_155-29	NA	NA	1	NA	NA	NA	NA	1	1	NA	NA	NA	NA	NA	NA	NA	NA	NA	0	NA	NA	NA	0	NA	NA	NA	0	0	NA	0	NA	NA	NA	NA	1	1	NA	NA	NA	NA	NA	NA	NA	NA	1	NA	NA	1
155	s2_155-255	NA	NA	1	NA	NA	NA	NA	0	0	NA	NA	NA	NA	NA	NA	NA	NA	NA	0	NA	NA	NA	2	NA	NA	NA	2	1	NA	1	NA	NA	NA	NA	2	0	NA	NA	NA	NA	NA	NA	NA	NA	1	NA	NA	1
155	s2_155-254	NA	NA	0	NA	NA	NA	NA	1	1	NA	NA	NA	NA	NA	NA	NA	NA	NA	1	NA	NA	NA	1	NA	NA	NA	2	2	NA	2	NA	NA	NA	NA	1	2	NA	NA	NA	NA	NA	NA	NA	NA	1	NA	NA	1
155	s2_155-257	NA	NA	0	NA	NA	NA	NA	2	2	NA	NA	NA	NA	NA	NA	NA	NA	NA	0	NA	NA	NA	1	NA	NA	NA	1	1	NA	1	NA	NA	NA	NA	2	1	NA	NA	NA	NA	NA	NA	NA	NA	2	NA	NA	2
155	s2_155-256	NA	NA	2	NA	NA	NA	NA	1	1	NA	NA	NA	NA	NA	NA	NA	NA	NA	1	NA	NA	NA	0	NA	NA	NA	2	2	NA	1	NA	NA	NA	NA	1	1	NA	NA	NA	NA	NA	NA	NA	NA	1	NA	NA	1
155	s2_155-251	NA	NA	1	NA	NA	NA	NA	1	1	NA	NA	NA	NA	NA	NA	NA	NA	NA	1	NA	NA	NA	1	NA	NA	NA	2	2	NA	1	NA	NA	NA	NA	2	0	NA	NA	NA	NA	NA	NA	NA	NA	1	NA	NA	1
155	s2_155-250	NA	NA	1	NA	NA	NA	NA	1	1	NA	NA	NA	NA	NA	NA	NA	NA	NA	0	NA	NA	NA	0	NA	NA	NA	2	2	NA	1	NA	NA	NA	NA	1	2	NA	NA	NA	NA	NA	NA	NA	NA	1	NA	NA	1
155	s2_155-253	NA	NA	2	NA	NA	NA	NA	1	1	NA	NA	NA	NA	NA	NA	NA	NA	NA	1	NA	NA	NA	1	NA	NA	NA	0	0	NA	0	NA	NA	NA	NA	1	0	NA	NA	NA	NA	NA	NA	NA	NA	2	NA	NA	2
155	s2_155-258	NA	NA	1	NA	NA	NA	NA	2	2	NA	NA	NA	NA	NA	NA	NA	NA	NA	0	NA	NA	NA	1	NA	NA	NA	0	0	NA	1	NA	NA	NA	NA	2	2	NA	NA	NA	NA	NA	NA	NA	NA	2	NA	NA	2
155	s3_155-117	NA	NA	2	NA	NA	NA	NA	1	1	NA	NA	NA	NA	NA	NA	NA	NA	NA	0	NA	NA	NA	0	NA	NA	NA	1	2	NA	1	NA	NA	NA	NA	1	0	NA	NA	NA	NA	NA	NA	NA	NA	1	NA	NA	1
155	s3_155-116	NA	NA	0	NA	NA	NA	NA	1	1	NA	NA	NA	NA	NA	NA	NA	NA	NA	0	NA	NA	NA	0	NA	NA	NA	0	1	NA	1	NA	NA	NA	NA	0	0	NA	NA	NA	NA	NA	NA	NA	NA	2	NA	NA	2
155	s3_155-115	NA	NA	1	NA	NA	NA	NA	2	2	NA	NA	NA	NA	NA	NA	NA	NA	NA	1	NA	NA	NA	2	NA	NA	NA	1	1	NA	1	NA	NA	NA	NA	2	0	NA	NA	NA	NA	NA	NA	NA	NA	2	NA	NA	2
155	s3_155-114	NA	NA	1	NA	NA	NA	NA	2	2	NA	NA	NA	NA	NA	NA	NA	NA	NA	1	NA	NA	NA	1	NA	NA	NA	1	1	NA	0	NA	NA	NA	NA	1	2	NA	NA	NA	NA	NA	NA	NA	NA	1	NA	NA	1
155	s3_155-113	NA	NA	0	NA	NA	NA	NA	0	1	NA	NA	NA	NA	NA	NA	NA	NA	NA	0	NA	NA	NA	1	NA	NA	NA	1	1	NA	1	NA	NA	NA	NA	2	2	NA	NA	NA	NA	NA	NA	NA	NA	1	NA	NA	1
155	s3_155-111	NA	NA	0	NA	NA	NA	NA	1	1	NA	NA	NA	NA	NA	NA	NA	NA	NA	0	NA	NA	NA	1	NA	NA	NA	1	1	NA	1	NA	NA	NA	NA	0	2	NA	NA	NA	NA	NA	NA	NA	NA	0	NA	NA	0
155	s3_155-119	NA	NA	2	NA	NA	NA	NA	2	2	NA	NA	NA	NA	NA	NA	NA	NA	NA	1	NA	NA	NA	1	NA	NA	NA	1	1	NA	1	NA	NA	NA	NA	1	2	NA	NA	NA	NA	NA	NA	NA	NA	2	NA	NA	2
155	s1_155-267	NA	NA	1	NA	NA	NA	NA	0	0	NA	NA	NA	NA	NA	NA	NA	NA	NA	1	NA	NA	NA	0	NA	NA	NA	1	1	NA	2	NA	NA	NA	NA	2	1	NA	NA	NA	NA	NA	NA	NA	NA	1	NA	NA	1
155	s1_155-266	NA	NA	1	NA	NA	NA	NA	1	1	NA	NA	NA	NA	NA	NA	NA	NA	NA	1	NA	NA	NA	1	NA	NA	NA	1	0	NA	0	NA	NA	NA	NA	2	2	NA	NA	NA	NA	NA	NA	NA	NA	1	NA	NA	1
155	s1_155-264	NA	NA	1	NA	NA	NA	NA	2	2	NA	NA	NA	NA	NA	NA	NA	NA	NA	1	NA	NA	NA	0	NA	NA	NA	1	1	NA	1	NA	NA	NA	NA	1	0	NA	NA	NA	NA	NA	NA	NA	NA	1	NA	NA	1
155	s1_155-268	NA	NA	0	NA	NA	NA	NA	2	2	NA	NA	NA	NA	NA	NA	NA	NA	NA	2	NA	NA	NA	1	NA	NA	NA	2	2	NA	1	NA	NA	NA	NA	1	1	NA	NA	NA	NA	NA	NA	NA	NA	0	NA	NA	0
155	s5_155-272	NA	NA	2	NA	NA	NA	NA	1	1	NA	NA	NA	NA	NA	NA	NA	NA	NA	1	NA	NA	NA	0	NA	NA	NA	0	0	NA	0	NA	NA	NA	NA	1	1	NA	NA	NA	NA	NA	NA	NA	NA	2	NA	NA	2
155	s5_155-276	NA	NA	1	NA	NA	NA	NA	0	0	NA	NA	NA	NA	NA	NA	NA	NA	NA	1	NA	NA	NA	2	NA	NA	NA	2	2	NA	2	NA	NA	NA	NA	1	0	NA	NA	NA	NA	NA	NA	NA	NA	2	NA	NA	2
155	s5_155-277	NA	NA	0	NA	NA	NA	NA	1	1	NA	NA	NA	NA	NA	NA	NA	NA	NA	1	NA	NA	NA	0	NA	NA	NA	1	1	NA	1	NA	NA	NA	NA	2	1	NA	NA	NA	NA	NA	NA	NA	NA	2	NA	NA	2
155	s3_155-112	NA	NA	1	NA	NA	NA	NA	1	2	NA	NA	NA	NA	NA	NA	NA	NA	NA	2	NA	NA	NA	1	NA	NA	NA	2	2	NA	2	NA	NA	NA	NA	1	1	NA	NA	NA	NA	NA	NA	NA	NA	1	NA	NA	1
155	s3_155-110	NA	NA	2	NA	NA	NA	NA	1	1	NA	NA	NA	NA	NA	NA	NA	NA	NA	2	NA	NA	NA	1	NA	NA	NA	1	0	NA	0	NA	NA	NA	NA	1	1	NA	NA	NA	NA	NA	NA	NA	NA	0	NA	NA	0
155	s3_155-118	NA	NA	1	NA	NA	NA	NA	1	1	NA	NA	NA	NA	NA	NA	NA	NA	NA	2	NA	NA	NA	1	NA	NA	NA	0	1	NA	1	NA	NA	NA	NA	1	2	NA	NA	NA	NA	NA	NA	NA	NA	1	NA	NA	1
155	s2_155-261	NA	NA	0	NA	NA	NA	NA	1	1	NA	NA	NA	NA	NA	NA	NA	NA	NA	2	NA	NA	NA	2	NA	NA	NA	1	1	NA	0	NA	NA	NA	NA	0	1	NA	NA	NA	NA	NA	NA	NA	NA	1	NA	NA	1
155	s2_155-262	NA	NA	1	NA	NA	NA	NA	2	2	NA	NA	NA	NA	NA	NA	NA	NA	NA	0	NA	NA	NA	1	NA	NA	NA	1	1	NA	1	NA	NA	NA	NA	2	1	NA	NA	NA	NA	NA	NA	NA	NA	1	NA	NA	1
155	s2_155-263	NA	NA	2	NA	NA	NA	NA	0	0	NA	NA	NA	NA	NA	NA	NA	NA	NA	1	NA	NA	NA	1	NA	NA	NA	2	2	NA	2	NA	NA	NA	NA	2	1	NA	NA	NA	NA	NA	NA	NA	NA	0	NA	NA	0
155	s1_155-213	NA	NA	1	NA	NA	NA	NA	1	1	NA	NA	NA	NA	NA	NA	NA	NA	NA	1	NA	NA	NA	2	NA	NA	NA	1	1	NA	1	NA	NA	NA	NA	1	2	NA	NA	NA	NA	NA	NA	NA	NA	0	NA	NA	0
155	s1_155-218	NA	NA	2	NA	NA	NA	NA	1	1	NA	NA	NA	NA	NA	NA	NA	NA	NA	1	NA	NA	NA	2	NA	NA	NA	1	1	NA	1	NA	NA	NA	NA	0	1	NA	NA	NA	NA	NA	NA	NA	NA	0	NA	NA	0
155	s3_155-97	NA	NA	0	NA	NA	NA	NA	2	2	NA	NA	NA	NA	NA	NA	NA	NA	NA	1	NA	NA	NA	1	NA	NA	NA	1	1	NA	2	NA	NA	NA	NA	1	2	NA	NA	NA	NA	NA	NA	NA	NA	2	NA	NA	1
155	s2_155-20	NA	NA	1	NA	NA	NA	NA	0	0	NA	NA	NA	NA	NA	NA	NA	NA	NA	1	NA	NA	NA	1	NA	NA	NA	1	2	NA	2	NA	NA	NA	NA	2	2	NA	NA	NA	NA	NA	NA	NA	NA	0	NA	NA	0
155	s2_155-25	NA	NA	1	NA	NA	NA	NA	1	1	NA	NA	NA	NA	NA	NA	NA	NA	NA	0	NA	NA	NA	1	NA	NA	NA	1	1	NA	1	NA	NA	NA	NA	1	1	NA	NA	NA	NA	NA	NA	NA	NA	2	NA	NA	2
155	s2_155-24	NA	NA	1	NA	NA	NA	NA	0	0	NA	NA	NA	NA	NA	NA	NA	NA	NA	2	NA	NA	NA	1	NA	NA	NA	2	2	NA	2	NA	NA	NA	NA	1	1	NA	NA	NA	NA	NA	NA	NA	NA	1	NA	NA	1
155	s2_155-27	NA	NA	2	NA	NA	NA	NA	0	0	NA	NA	NA	NA	NA	NA	NA	NA	NA	1	NA	NA	NA	1	NA	NA	NA	1	1	NA	0	NA	NA	NA	NA	1	1	NA	NA	NA	NA	NA	NA	NA	NA	1	NA	NA	1
155	s1_155-7	NA	NA	1	NA	NA	NA	NA	2	2	NA	NA	NA	NA	NA	NA	NA	NA	NA	1	NA	NA	NA	1	NA	NA	NA	1	1	NA	1	NA	NA	NA	NA	2	1	NA	NA	NA	NA	NA	NA	NA	NA	1	NA	NA	1
155	s5_155-54	NA	NA	1	NA	NA	NA	NA	0	0	NA	NA	NA	NA	NA	NA	NA	NA	NA	1	NA	NA	NA	2	NA	NA	NA	2	2	NA	2	NA	NA	NA	NA	1	1	NA	NA	NA	NA	NA	NA	NA	NA	1	NA	NA	1
155	s5_155-56	NA	NA	0	NA	NA	NA	NA	2	2	NA	NA	NA	NA	NA	NA	NA	NA	NA	0	NA	NA	NA	1	NA	NA	NA	0	0	NA	0	NA	NA	NA	NA	1	1	NA	NA	NA	NA	NA	NA	NA	NA	2	NA	NA	2
155	s5_155-53	NA	NA	1	NA	NA	NA	NA	1	1	NA	NA	NA	NA	NA	NA	NA	NA	NA	1	NA	NA	NA	1	NA	NA	NA	0	0	NA	1	NA	NA	NA	NA	2	1	NA	NA	NA	NA	NA	NA	NA	NA	1	NA	NA	2
155	s7_155-142	NA	NA	0	NA	NA	NA	NA	0	0	NA	NA	NA	NA	NA	NA	NA	NA	NA	1	NA	NA	NA	0	NA	NA	NA	0	0	NA	0	NA	NA	NA	NA	0	0	NA	NA	NA	NA	NA	NA	NA	NA	0	NA	NA	0
155	s2_155-32	NA	NA	1	NA	NA	NA	NA	1	1	NA	NA	NA	NA	NA	NA	NA	NA	NA	2	NA	NA	NA	0	NA	NA	NA	0	0	NA	0	NA	NA	NA	NA	1	1	NA	NA	NA	NA	NA	NA	NA	NA	2	NA	NA	2
155	s2_155-33	NA	NA	1	NA	NA	NA	NA	2	2	NA	NA	NA	NA	NA	NA	NA	NA	NA	2	NA	NA	NA	1	NA	NA	NA	0	0	NA	2	NA	NA	NA	NA	1	0	NA	NA	NA	NA	NA	NA	NA	NA	1	NA	NA	1
155	s2_155-30	NA	NA	1	NA	NA	NA	NA	0	0	NA	NA	NA	NA	NA	NA	NA	NA	NA	0	NA	NA	NA	1	NA	NA	NA	1	1	NA	1	NA	NA	NA	NA	1	1	NA	NA	NA	NA	NA	NA	NA	NA	2	NA	NA	2
155	s2_155-37	NA	NA	2	NA	NA	NA	NA	1	1	NA	NA	NA	NA	NA	NA	NA	NA	NA	1	NA	NA	NA	2	NA	NA	NA	1	0	NA	0	NA	NA	NA	NA	1	1	NA	NA	NA	NA	NA	NA	NA	NA	1	NA	NA	2
155	s2_155-34	NA	NA	1	NA	NA	NA	NA	0	0	NA	NA	NA	NA	NA	NA	NA	NA	NA	2	NA	NA	NA	1	NA	NA	NA	1	1	NA	1	NA	NA	NA	NA	2	1	NA	NA	NA	NA	NA	NA	NA	NA	0	NA	NA	0
155	s5_155-49	NA	NA	1	NA	NA	NA	NA	0	0	NA	NA	NA	NA	NA	NA	NA	NA	NA	1	NA	NA	NA	1	NA	NA	NA	2	2	NA	2	NA	NA	NA	NA	2	2	NA	NA	NA	NA	NA	NA	NA	NA	0	NA	NA	0
155	s57_155-55	NA	NA	2	NA	NA	NA	NA	2	2	NA	NA	NA	NA	NA	NA	NA	NA	NA	2	NA	NA	NA	1	NA	NA	NA	1	1	NA	1	NA	NA	NA	NA	1	1	NA	NA	NA	NA	NA	NA	NA	NA	1	NA	NA	1
155	s57_155-128	NA	NA	1	NA	NA	NA	NA	1	1	NA	NA	NA	NA	NA	NA	NA	NA	NA	2	NA	NA	NA	0	NA	NA	NA	0	1	NA	1	NA	NA	NA	NA	0	1	NA	NA	NA	NA	NA	NA	NA	NA	0	NA	NA	0
155	s2_155-236	NA	NA	0	NA	NA	NA	NA	2	2	NA	NA	NA	NA	NA	NA	NA	NA	NA	1	NA	NA	NA	1	NA	NA	NA	2	2	NA	2	NA	NA	NA	NA	1	0	NA	NA	NA	NA	NA	NA	NA	NA	0	NA	NA	0
444	s4_444-65	1	NA	2	NA	NA	0	NA	NA	0	NA	NA	NA	NA	NA	NA	1	NA	NA	2	2	NA	NA	0	NA	NA	NA	1	NA	0	1	NA	NA	NA	NA	1	1	NA	NA	2	NA	1	NA	NA	NA	0	NA	NA	NA
444	s6_444-154	0	NA	1	NA	NA	1	NA	NA	0	NA	NA	NA	NA	NA	NA	1	NA	NA	1	2	NA	NA	2	NA	NA	NA	2	NA	2	2	NA	NA	NA	NA	1	1	NA	NA	1	NA	1	NA	NA	NA	1	NA	NA	NA
444	s6_444-153	1	NA	1	NA	NA	1	NA	NA	1	NA	NA	NA	NA	NA	NA	1	NA	NA	1	1	NA	NA	0	NA	NA	NA	1	NA	2	2	NA	NA	NA	NA	2	1	NA	NA	1	NA	1	NA	NA	NA	1	NA	NA	NA
444	s6_444-159	0	NA	2	NA	NA	0	NA	NA	1	NA	NA	NA	NA	NA	NA	1	NA	NA	2	2	NA	NA	1	NA	NA	NA	1	NA	2	2	NA	NA	NA	NA	0	2	NA	NA	1	NA	1	NA	NA	NA	0	NA	NA	NA
444	s6_444-158	1	NA	1	NA	NA	0	NA	NA	2	NA	NA	NA	NA	NA	NA	1	NA	NA	2	2	NA	NA	2	NA	NA	NA	1	NA	1	1	NA	NA	NA	NA	1	1	NA	NA	1	NA	1	NA	NA	NA	1	NA	NA	NA
444	s7_444-174	0	NA	1	NA	NA	1	NA	NA	2	NA	NA	NA	NA	NA	NA	1	NA	NA	0	0	NA	NA	2	NA	NA	NA	1	NA	1	1	NA	NA	NA	NA	1	0	NA	NA	1	NA	1	NA	NA	NA	0	NA	NA	NA
444	s4_444-100	2	NA	2	NA	NA	0	NA	NA	1	NA	NA	NA	NA	NA	NA	2	NA	NA	0	0	NA	NA	2	NA	NA	NA	0	NA	1	1	NA	NA	NA	NA	2	2	NA	NA	1	NA	1	NA	NA	NA	1	NA	NA	NA
444	s7_444-93	2	NA	0	NA	NA	1	NA	NA	1	NA	NA	NA	NA	NA	NA	0	NA	NA	0	0	NA	NA	1	NA	NA	NA	1	NA	2	2	NA	NA	NA	NA	2	0	NA	NA	0	NA	0	NA	NA	NA	1	NA	NA	NA
444	s5_444-90	0	NA	1	NA	NA	2	NA	NA	2	NA	NA	NA	NA	NA	NA	1	NA	NA	0	0	NA	NA	1	NA	NA	NA	2	NA	2	1	NA	NA	NA	NA	0	1	NA	NA	0	NA	0	NA	NA	NA	0	NA	NA	NA
444	s2_444-89a	0	NA	0	NA	NA	0	NA	NA	1	NA	NA	NA	NA	NA	NA	0	NA	NA	1	1	NA	NA	1	NA	NA	NA	1	NA	1	1	NA	NA	NA	NA	1	1	NA	NA	1	NA	1	NA	NA	NA	0	NA	NA	NA
444	s2_444-89b	0	NA	2	NA	NA	2	NA	NA	1	NA	NA	NA	NA	NA	NA	2	NA	NA	1	1	NA	NA	1	NA	NA	NA	1	NA	1	1	NA	NA	NA	NA	0	2	NA	NA	2	NA	2	NA	NA	NA	0	NA	NA	NA
444	s3_444-50a	1	NA	2	NA	NA	0	NA	NA	1	NA	NA	NA	NA	NA	NA	2	NA	NA	1	1	NA	NA	1	NA	NA	NA	1	NA	1	0	NA	NA	NA	NA	0	0	NA	NA	2	NA	1	NA	NA	NA	1	NA	NA	NA
444	s7_444-186	2	NA	1	NA	NA	1	NA	NA	1	NA	NA	NA	NA	NA	NA	2	NA	NA	0	0	NA	NA	2	NA	NA	NA	2	NA	2	2	NA	NA	NA	NA	1	2	NA	NA	1	NA	1	NA	NA	NA	1	NA	NA	NA
444	s7_444-161	1	NA	1	NA	NA	1	NA	NA	1	NA	NA	NA	NA	NA	NA	1	NA	NA	0	0	NA	NA	2	NA	NA	NA	2	NA	2	2	NA	NA	NA	NA	0	2	NA	NA	1	NA	1	NA	NA	NA	0	NA	NA	NA
444	s7_444-160	0	NA	0	NA	NA	2	NA	NA	2	NA	NA	NA	NA	NA	NA	1	NA	NA	0	0	NA	NA	1	NA	NA	NA	0	NA	0	0	NA	NA	NA	NA	1	2	NA	NA	2	NA	1	NA	NA	NA	0	NA	NA	NA
444	s7_444-163	2	NA	0	NA	NA	2	NA	NA	1	NA	NA	NA	NA	NA	NA	0	NA	NA	1	1	NA	NA	1	NA	NA	NA	2	NA	1	1	NA	NA	NA	NA	2	0	NA	NA	1	NA	1	NA	NA	NA	0	NA	NA	NA
444	s7_444-162	0	NA	1	NA	NA	1	NA	NA	2	NA	NA	NA	NA	NA	NA	1	NA	NA	0	0	NA	NA	2	NA	NA	NA	2	NA	2	2	NA	NA	NA	NA	0	1	NA	NA	1	NA	0	NA	NA	NA	0	NA	NA	NA
444	s7_444-165	1	NA	0	NA	NA	1	NA	NA	0	NA	NA	NA	NA	NA	NA	0	NA	NA	1	1	NA	NA	1	NA	NA	NA	1	NA	1	1	NA	NA	NA	NA	1	0	NA	NA	1	NA	1	NA	NA	NA	0	NA	NA	NA
444	s7_444-167	0	NA	0	NA	NA	1	NA	NA	0	NA	NA	NA	NA	NA	NA	0	NA	NA	0	0	NA	NA	0	NA	NA	NA	0	NA	0	0	NA	NA	NA	NA	0	0	NA	NA	1	NA	1	NA	NA	NA	1	NA	NA	NA
444	s7_444-166	1	NA	1	NA	NA	1	NA	NA	2	NA	NA	NA	NA	NA	NA	2	NA	NA	1	1	NA	NA	1	NA	NA	NA	1	NA	1	1	NA	NA	NA	NA	1	1	NA	NA	2	NA	2	NA	NA	NA	0	NA	NA	NA
444	s7_444-168	2	NA	1	NA	NA	1	NA	NA	1	NA	NA	NA	NA	NA	NA	1	NA	NA	0	0	NA	NA	1	NA	NA	NA	1	NA	0	0	NA	NA	NA	NA	2	2	NA	NA	1	NA	1	NA	NA	NA	1	NA	NA	NA
444	s7_444-46	2	NA	0	NA	NA	1	NA	NA	1	NA	NA	NA	NA	NA	NA	1	NA	NA	1	1	NA	NA	1	NA	NA	NA	2	NA	2	1	NA	NA	NA	NA	1	1	NA	NA	1	NA	1	NA	NA	NA	0	NA	NA	NA
444	s25_444-64	1	NA	1	NA	NA	1	NA	NA	2	NA	NA	NA	NA	NA	NA	1	NA	NA	1	1	NA	NA	2	NA	NA	NA	2	NA	2	2	NA	NA	NA	NA	1	1	NA	NA	1	NA	1	NA	NA	NA	0	NA	NA	NA
444	s6_444-179	1	NA	1	NA	NA	2	NA	NA	1	NA	NA	NA	NA	NA	NA	1	NA	NA	0	0	NA	NA	2	NA	NA	NA	2	NA	2	1	NA	NA	NA	NA	2	0	NA	NA	2	NA	2	NA	NA	NA	0	NA	NA	NA
444	s6_444-176	1	NA	1	NA	NA	2	NA	NA	2	NA	NA	NA	NA	NA	NA	0	NA	NA	2	2	NA	NA	2	NA	NA	NA	2	NA	1	0	NA	NA	NA	NA	1	1	NA	NA	1	NA	1	NA	NA	NA	0	NA	NA	NA
444	s6_444-175	1	NA	0	NA	NA	2	NA	NA	2	NA	NA	NA	NA	NA	NA	0	NA	NA	0	0	NA	NA	1	NA	NA	NA	0	NA	0	1	NA	NA	NA	NA	2	1	NA	NA	2	NA	2	NA	NA	NA	0	NA	NA	NA
444	s6_444-173	0	NA	1	NA	NA	1	NA	NA	2	NA	NA	NA	NA	NA	NA	2	NA	NA	0	0	NA	NA	2	NA	NA	NA	1	NA	1	0	NA	NA	NA	NA	1	2	NA	NA	2	NA	2	NA	NA	NA	0	NA	NA	NA
444	s6_444-171	1	NA	2	NA	NA	2	NA	NA	2	NA	NA	NA	NA	NA	NA	1	NA	NA	2	2	NA	NA	2	NA	NA	NA	1	NA	1	1	NA	NA	NA	NA	1	2	NA	NA	0	NA	0	NA	NA	NA	0	NA	NA	NA
444	s4_444-36	2	NA	2	NA	NA	1	NA	NA	1	NA	NA	NA	NA	NA	NA	0	NA	NA	1	1	NA	NA	0	NA	NA	NA	1	NA	1	2	NA	NA	NA	NA	1	1	NA	NA	1	NA	2	NA	NA	NA	0	NA	NA	NA
444	s7_444-155	2	NA	1	NA	NA	1	NA	NA	2	NA	NA	NA	NA	NA	NA	0	NA	NA	2	2	NA	NA	0	NA	NA	NA	0	NA	0	0	NA	NA	NA	NA	2	0	NA	NA	2	NA	2	NA	NA	NA	0	NA	NA	NA
444	s7_444-150	0	NA	0	NA	NA	1	NA	NA	0	NA	NA	NA	NA	NA	NA	1	NA	NA	1	1	NA	NA	1	NA	NA	NA	1	NA	2	2	NA	NA	NA	NA	0	0	NA	NA	1	NA	1	NA	NA	NA	1	NA	NA	NA
444	s7_444-152	1	NA	1	NA	NA	0	NA	NA	0	NA	NA	NA	NA	NA	NA	0	NA	NA	1	1	NA	NA	1	NA	NA	NA	0	NA	1	1	NA	NA	NA	NA	1	0	NA	NA	1	NA	1	NA	NA	NA	0	NA	NA	NA
444	s7_444-51	1	NA	1	NA	NA	2	NA	NA	2	NA	NA	NA	NA	NA	NA	1	NA	NA	0	0	NA	NA	1	NA	NA	NA	0	NA	0	1	NA	NA	NA	NA	1	0	NA	NA	1	NA	1	NA	NA	NA	0	NA	NA	NA
444	s5_444-120	1	NA	1	NA	NA	2	NA	NA	2	NA	NA	NA	NA	NA	NA	0	NA	NA	1	1	NA	NA	1	NA	NA	NA	1	NA	1	1	NA	NA	NA	NA	0	0	NA	NA	1	NA	0	NA	NA	NA	0	NA	NA	NA
444	s2_444-69	1	NA	1	NA	NA	1	NA	NA	1	NA	NA	NA	NA	NA	NA	0	NA	NA	1	1	NA	NA	2	NA	NA	NA	0	NA	1	1	NA	NA	NA	NA	2	1	NA	NA	2	NA	2	NA	NA	NA	0	NA	NA	NA
444	s6_444-182	0	NA	1	NA	NA	1	NA	NA	1	NA	NA	NA	NA	NA	NA	1	NA	NA	0	0	NA	NA	1	NA	NA	NA	0	NA	0	0	NA	NA	NA	NA	0	2	NA	NA	1	NA	1	NA	NA	NA	0	NA	NA	NA
444	s6_444-180	2	NA	2	NA	NA	1	NA	NA	1	NA	NA	NA	NA	NA	NA	2	NA	NA	2	2	NA	NA	2	NA	NA	NA	1	NA	1	1	NA	NA	NA	NA	2	1	NA	NA	2	NA	2	NA	NA	NA	0	NA	NA	NA
444	s6_444-181	0	NA	0	NA	NA	0	NA	NA	0	NA	NA	NA	NA	NA	NA	0	NA	NA	1	1	NA	NA	0	NA	NA	NA	1	NA	1	2	NA	NA	NA	NA	1	2	NA	NA	2	NA	2	NA	NA	NA	0	NA	NA	NA
444	s6_444-187	0	NA	0	NA	NA	0	NA	NA	1	NA	NA	NA	NA	NA	NA	0	NA	NA	2	2	NA	NA	1	NA	NA	NA	2	NA	1	1	NA	NA	NA	NA	1	1	NA	NA	1	NA	1	NA	NA	NA	1	NA	NA	NA
444	s6_444-188	2	NA	1	NA	NA	0	NA	NA	0	NA	NA	NA	NA	NA	NA	1	NA	NA	2	2	NA	NA	1	NA	NA	NA	2	NA	2	1	NA	NA	NA	NA	1	1	NA	NA	1	NA	1	NA	NA	NA	0	NA	NA	NA
444	s7_444-156	1	NA	1	NA	NA	1	NA	NA	1	NA	NA	NA	NA	NA	NA	1	NA	NA	0	0	NA	NA	1	NA	NA	NA	0	NA	0	1	NA	NA	NA	NA	0	1	NA	NA	1	NA	1	NA	NA	NA	1	NA	NA	NA
444	s7_444-157	1	NA	1	NA	NA	2	NA	NA	1	NA	NA	NA	NA	NA	NA	0	NA	NA	0	0	NA	NA	2	NA	NA	NA	2	NA	2	1	NA	NA	NA	NA	2	2	NA	NA	1	NA	1	NA	NA	NA	0	NA	NA	NA
444	s7_444-148	2	NA	1	NA	NA	1	NA	NA	2	NA	NA	NA	NA	NA	NA	2	NA	NA	0	0	NA	NA	0	NA	NA	NA	2	NA	2	2	NA	NA	NA	NA	1	0	NA	NA	1	NA	1	NA	NA	NA	0	NA	NA	NA
444	s7_444-147	2	NA	1	NA	NA	1	NA	NA	0	NA	NA	NA	NA	NA	NA	1	NA	NA	2	2	NA	NA	2	NA	NA	NA	1	NA	1	1	NA	NA	NA	NA	2	1	NA	NA	1	NA	1	NA	NA	NA	1	NA	NA	NA
444	s7_444-57	0	NA	1	NA	NA	1	NA	NA	1	NA	NA	NA	NA	NA	NA	2	NA	NA	0	0	NA	NA	0	NA	NA	NA	1	NA	2	1	NA	NA	NA	NA	0	0	NA	NA	1	NA	1	NA	NA	NA	1	NA	NA	NA
444	s7_444-138	1	NA	1	NA	NA	2	NA	NA	2	NA	NA	NA	NA	NA	NA	1	NA	NA	2	2	NA	NA	2	NA	NA	NA	0	NA	1	1	NA	NA	NA	NA	1	2	NA	NA	1	NA	1	NA	NA	NA	1	NA	NA	NA
444	s7_444-139	1	NA	1	NA	NA	1	NA	NA	1	NA	NA	NA	NA	NA	NA	0	NA	NA	0	0	NA	NA	1	NA	NA	NA	1	NA	1	1	NA	NA	NA	NA	1	0	NA	NA	1	NA	1	NA	NA	NA	0	NA	NA	NA
444	s7_444-136	1	NA	1	NA	NA	1	NA	NA	1	NA	NA	NA	NA	NA	NA	1	NA	NA	1	1	NA	NA	2	NA	NA	NA	2	NA	2	1	NA	NA	NA	NA	2	1	NA	NA	2	NA	1	NA	NA	NA	1	NA	NA	NA
444	s3_444-38	1	NA	2	NA	NA	1	NA	NA	0	NA	NA	NA	NA	NA	NA	1	NA	NA	0	0	NA	NA	1	NA	NA	NA	0	NA	0	0	NA	NA	NA	NA	0	1	NA	NA	2	NA	2	NA	NA	NA	0	NA	NA	NA
444	s4_444-95	2	NA	0	NA	NA	0	NA	NA	1	NA	NA	NA	NA	NA	NA	1	NA	NA	1	1	NA	NA	2	NA	NA	NA	1	NA	2	2	NA	NA	NA	NA	2	0	NA	NA	1	NA	1	NA	NA	NA	1	NA	NA	NA
444	s4_444-94	1	NA	2	NA	NA	2	NA	NA	0	NA	NA	NA	NA	NA	NA	1	NA	NA	1	1	NA	NA	0	NA	NA	NA	2	NA	1	1	NA	NA	NA	NA	1	2	NA	NA	1	NA	1	NA	NA	NA	0	NA	NA	NA
444	s6_444-177a	0	NA	2	NA	NA	1	NA	NA	1	NA	NA	NA	NA	NA	NA	1	NA	NA	1	1	NA	NA	0	NA	NA	NA	1	NA	1	1	NA	NA	NA	NA	0	1	NA	NA	1	NA	1	NA	NA	NA	0	NA	NA	NA
444	s6_444-177b	1	NA	1	NA	NA	1	NA	NA	0	NA	NA	NA	NA	NA	NA	1	NA	NA	1	1	NA	NA	2	NA	NA	NA	1	NA	1	1	NA	NA	NA	NA	2	2	NA	NA	2	NA	2	NA	NA	NA	1	NA	NA	NA
444	s4_444-99	1	NA	1	NA	NA	1	NA	NA	2	NA	NA	NA	NA	NA	NA	1	NA	NA	1	1	NA	NA	1	NA	NA	NA	1	NA	1	1	NA	NA	NA	NA	0	1	NA	NA	1	NA	1	NA	NA	NA	0	NA	NA	NA
444	s7_444-125	0	NA	0	NA	NA	2	NA	NA	1	NA	NA	NA	NA	NA	NA	1	NA	NA	1	1	NA	NA	0	NA	NA	NA	0	NA	0	0	NA	NA	NA	NA	0	0	NA	NA	1	NA	1	NA	NA	NA	1	NA	NA	NA
444	s7_444-127	2	NA	1	NA	NA	1	NA	NA	0	NA	NA	NA	NA	NA	NA	1	NA	NA	2	2	NA	NA	1	NA	NA	NA	2	NA	2	1	NA	NA	NA	NA	1	1	NA	NA	1	NA	1	NA	NA	NA	0	NA	NA	NA
444	s7_444-126	0	NA	1	NA	NA	2	NA	NA	1	NA	NA	NA	NA	NA	NA	1	NA	NA	0	0	NA	NA	2	NA	NA	NA	0	NA	0	0	NA	NA	NA	NA	1	1	NA	NA	1	NA	1	NA	NA	NA	1	NA	NA	NA
444	s2_444-88	2	NA	1	NA	NA	2	NA	NA	2	NA	NA	NA	NA	NA	NA	0	NA	NA	1	1	NA	NA	1	NA	NA	NA	1	NA	1	0	NA	NA	NA	NA	1	0	NA	NA	1	NA	1	NA	NA	NA	0	NA	NA	NA
444	s2_444-85	1	NA	1	NA	NA	2	NA	NA	1	NA	NA	NA	NA	NA	NA	2	NA	NA	2	2	NA	NA	2	NA	NA	NA	2	NA	2	2	NA	NA	NA	NA	1	1	NA	NA	2	NA	2	NA	NA	NA	1	NA	NA	NA
444	s2_444-83	2	NA	2	NA	NA	1	NA	NA	1	NA	NA	NA	NA	NA	NA	1	NA	NA	1	1	NA	NA	2	NA	NA	NA	2	NA	2	1	NA	NA	NA	NA	0	0	NA	NA	0	NA	0	NA	NA	NA	1	NA	NA	NA
444	s2_444-80	1	NA	1	NA	NA	0	NA	NA	2	NA	NA	NA	NA	NA	NA	2	NA	NA	0	0	NA	NA	0	NA	NA	NA	1	NA	1	1	NA	NA	NA	NA	1	1	NA	NA	1	NA	1	NA	NA	NA	0	NA	NA	NA
444	s2_444-81	0	NA	1	NA	NA	1	NA	NA	1	NA	NA	NA	NA	NA	NA	2	NA	NA	2	2	NA	NA	1	NA	NA	NA	2	NA	2	2	NA	NA	NA	NA	1	1	NA	NA	1	NA	1	NA	NA	NA	0	NA	NA	NA
444	s4_444-71	1	NA	2	NA	NA	0	NA	NA	1	NA	NA	NA	NA	NA	NA	1	NA	NA	0	1	NA	NA	1	NA	NA	NA	2	NA	2	0	NA	NA	NA	NA	1	1	NA	NA	2	NA	2	NA	NA	NA	0	NA	NA	NA
444	s2_444-30	0	NA	2	NA	NA	0	NA	NA	1	NA	NA	NA	NA	NA	NA	2	NA	NA	1	1	NA	NA	0	NA	NA	NA	2	NA	2	2	NA	NA	NA	NA	0	1	NA	NA	1	NA	1	NA	NA	NA	0	NA	NA	NA
444	s6_444-112	1	NA	1	NA	NA	0	NA	NA	0	NA	NA	NA	NA	NA	NA	1	NA	NA	2	2	NA	NA	1	NA	NA	NA	1	NA	1	1	NA	NA	NA	NA	0	1	NA	NA	1	NA	1	NA	NA	NA	1	NA	NA	NA
444	s6_444-115	2	NA	0	NA	NA	2	NA	NA	0	NA	NA	NA	NA	NA	NA	0	NA	NA	2	2	NA	NA	0	NA	NA	NA	1	NA	1	2	NA	NA	NA	NA	2	0	NA	NA	0	NA	0	NA	NA	NA	1	NA	NA	NA
444	s6_444-114	2	NA	2	NA	NA	0	NA	NA	0	NA	NA	NA	NA	NA	NA	0	NA	NA	0	0	NA	NA	2	NA	NA	NA	2	NA	0	0	NA	NA	NA	NA	2	1	NA	NA	2	NA	2	NA	NA	NA	0	NA	NA	NA
444	s6_444-110	1	NA	1	NA	NA	0	NA	NA	0	NA	NA	NA	NA	NA	NA	1	NA	NA	1	1	NA	NA	0	NA	NA	NA	0	NA	0	0	NA	NA	NA	NA	2	1	NA	NA	0	NA	0	NA	NA	NA	0	NA	NA	NA
444	s6_444-117	0	NA	0	NA	NA	0	NA	NA	1	NA	NA	NA	NA	NA	NA	1	NA	NA	2	2	NA	NA	2	NA	NA	NA	2	NA	2	2	NA	NA	NA	NA	1	1	NA	NA	1	NA	1	NA	NA	NA	1	NA	NA	NA
444	s6_444-116	2	NA	1	NA	NA	1	NA	NA	0	NA	NA	NA	NA	NA	NA	2	NA	NA	0	0	NA	NA	1	NA	NA	NA	1	NA	0	0	NA	NA	NA	NA	1	1	NA	NA	1	NA	1	NA	NA	NA	1	NA	NA	NA
444	s67_444-113	0	NA	1	NA	NA	1	NA	NA	2	NA	NA	NA	NA	NA	NA	2	NA	NA	0	0	NA	NA	0	NA	NA	NA	0	NA	1	2	NA	NA	NA	NA	0	0	NA	NA	0	NA	1	NA	NA	NA	0	NA	NA	NA
444	s2_444-82	2	NA	2	NA	NA	1	NA	NA	2	NA	NA	NA	NA	NA	NA	1	NA	NA	2	2	NA	NA	1	NA	NA	NA	1	NA	1	1	NA	NA	NA	NA	1	1	NA	NA	2	NA	2	NA	NA	NA	0	NA	NA	NA
444	s5_444-18	2	NA	0	NA	NA	1	NA	NA	1	NA	NA	NA	NA	NA	NA	2	NA	NA	1	1	NA	NA	2	NA	NA	NA	1	NA	1	1	NA	NA	NA	NA	1	0	NA	NA	0	NA	0	NA	NA	NA	1	NA	NA	NA
444	s4_444-62	1	NA	1	NA	NA	1	NA	NA	1	NA	NA	NA	NA	NA	NA	1	NA	NA	0	0	NA	NA	0	NA	NA	NA	1	NA	1	1	NA	NA	NA	NA	1	1	NA	NA	0	NA	0	NA	NA	NA	1	NA	NA	NA
444	s4_444-63	1	NA	1	NA	NA	0	NA	NA	1	NA	NA	NA	NA	NA	NA	0	NA	NA	2	2	NA	NA	2	NA	NA	NA	1	NA	1	1	NA	NA	NA	NA	0	2	NA	NA	1	NA	1	NA	NA	NA	0	NA	NA	NA
444	s4_444-60	0	NA	0	NA	NA	1	NA	NA	1	NA	NA	NA	NA	NA	NA	2	NA	NA	2	2	NA	NA	2	NA	NA	NA	2	NA	2	2	NA	NA	NA	NA	0	1	NA	NA	0	NA	0	NA	NA	NA	1	NA	NA	NA
444	s7_444-191	1	NA	0	NA	NA	1	NA	NA	1	NA	NA	NA	NA	NA	NA	0	NA	NA	0	0	NA	NA	2	NA	NA	NA	2	NA	1	1	NA	NA	NA	NA	2	2	NA	NA	1	NA	1	NA	NA	NA	1	NA	NA	NA
444	s7_444-192	0	NA	1	NA	NA	1	NA	NA	2	NA	NA	NA	NA	NA	NA	0	NA	NA	0	0	NA	NA	1	NA	NA	NA	2	NA	2	2	NA	NA	NA	NA	1	0	NA	NA	0	NA	0	NA	NA	NA	0	NA	NA	NA
444	s2_444-61	1	NA	0	NA	NA	1	NA	NA	1	NA	NA	NA	NA	NA	NA	1	NA	NA	2	2	NA	NA	0	NA	NA	NA	0	NA	1	1	NA	NA	NA	NA	0	2	NA	NA	2	NA	2	NA	NA	NA	0	NA	NA	NA
444	s67_444-196	2	NA	2	NA	NA	1	NA	NA	0	NA	NA	NA	NA	NA	NA	0	NA	NA	1	1	NA	NA	1	NA	NA	NA	2	NA	2	1	NA	NA	NA	NA	2	0	NA	NA	2	NA	2	NA	NA	NA	1	NA	NA	NA
444	s4_444-53	1	NA	1	NA	NA	1	NA	NA	1	NA	NA	NA	NA	NA	NA	0	NA	NA	0	0	NA	NA	2	NA	NA	NA	1	NA	1	1	NA	NA	NA	NA	1	1	NA	NA	0	NA	0	NA	NA	NA	1	NA	NA	NA
444	s4_444-55	2	NA	1	NA	NA	0	NA	NA	1	NA	NA	NA	NA	NA	NA	1	NA	NA	0	0	NA	NA	1	NA	NA	NA	1	NA	1	0	NA	NA	NA	NA	2	2	NA	NA	2	NA	2	NA	NA	NA	0	NA	NA	NA
444	s2_444-79	1	NA	1	NA	NA	1	NA	NA	0	NA	NA	NA	NA	NA	NA	1	NA	NA	1	1	NA	NA	1	NA	NA	NA	2	NA	2	2	NA	NA	NA	NA	1	0	NA	NA	1	NA	1	NA	NA	NA	1	NA	NA	NA
444	s2_444-78	0	NA	1	NA	NA	2	NA	NA	0	NA	NA	NA	NA	NA	NA	2	NA	NA	1	1	NA	NA	1	NA	NA	NA	2	NA	2	2	NA	NA	NA	NA	2	1	NA	NA	1	NA	1	NA	NA	NA	1	NA	NA	NA
444	s2_444-77	2	NA	0	NA	NA	2	NA	NA	1	NA	NA	NA	NA	NA	NA	0	NA	NA	1	1	NA	NA	2	NA	NA	NA	2	NA	2	2	NA	NA	NA	NA	2	1	NA	NA	1	NA	1	NA	NA	NA	1	NA	NA	NA
444	s2_444-76	1	NA	0	NA	NA	2	NA	NA	1	NA	NA	NA	NA	NA	NA	1	NA	NA	1	1	NA	NA	1	NA	NA	NA	1	NA	1	0	NA	NA	NA	NA	2	1	NA	NA	2	NA	1	NA	NA	NA	1	NA	NA	NA
444	s2_444-74	1	NA	1	NA	NA	2	NA	NA	2	NA	NA	NA	NA	NA	NA	1	NA	NA	2	2	NA	NA	1	NA	NA	NA	1	NA	1	1	NA	NA	NA	NA	2	0	NA	NA	1	NA	1	NA	NA	NA	0	NA	NA	NA
444	s2_444-73	1	NA	1	NA	NA	1	NA	NA	1	NA	NA	NA	NA	NA	NA	2	NA	NA	1	0	NA	NA	0	NA	NA	NA	0	NA	0	1	NA	NA	NA	NA	1	2	NA	NA	1	NA	1	NA	NA	NA	0	NA	NA	NA
444	s7_444-34	1	NA	0	NA	NA	0	NA	NA	1	NA	NA	NA	NA	NA	NA	2	NA	NA	0	0	NA	NA	2	NA	NA	NA	1	NA	1	1	NA	NA	NA	NA	1	1	NA	NA	1	NA	1	NA	NA	NA	1	NA	NA	NA
444	s7_444-143	0	NA	1	NA	NA	0	NA	NA	0	NA	NA	NA	NA	NA	NA	1	NA	NA	1	1	NA	NA	1	NA	NA	NA	2	NA	2	0	NA	NA	NA	NA	0	1	NA	NA	2	NA	2	NA	NA	NA	0	NA	NA	NA
444	s7_444-140	1	NA	0	NA	NA	1	NA	NA	1	NA	NA	NA	NA	NA	NA	1	NA	NA	2	2	NA	NA	2	NA	NA	NA	2	NA	1	1	NA	NA	NA	NA	1	1	NA	NA	2	NA	2	NA	NA	NA	1	NA	NA	NA
444	s7_444-146	1	NA	1	NA	NA	1	NA	NA	0	NA	NA	NA	NA	NA	NA	0	NA	NA	2	2	NA	NA	1	NA	NA	NA	1	NA	1	2	NA	NA	NA	NA	1	1	NA	NA	2	NA	2	NA	NA	NA	0	NA	NA	NA
444	s7_444-144	1	NA	1	NA	NA	1	NA	NA	1	NA	NA	NA	NA	NA	NA	1	NA	NA	1	1	NA	NA	1	NA	NA	NA	0	NA	0	0	NA	NA	NA	NA	2	1	NA	NA	2	NA	2	NA	NA	NA	1	NA	NA	NA
444	s6_444-109	2	NA	0	NA	NA	1	NA	NA	1	NA	NA	NA	NA	NA	NA	1	NA	NA	1	0	NA	NA	1	NA	NA	NA	1	NA	1	1	NA	NA	NA	NA	1	0	NA	NA	1	NA	1	NA	NA	NA	0	NA	NA	NA
444	s3_444-103	0	NA	1	NA	NA	1	NA	NA	0	NA	NA	NA	NA	NA	NA	2	NA	NA	0	0	NA	NA	2	NA	NA	NA	1	NA	1	0	NA	NA	NA	NA	0	1	NA	NA	1	NA	1	NA	NA	NA	1	NA	NA	NA
444	s3_444-102	1	NA	1	NA	NA	1	NA	NA	0	NA	NA	NA	NA	NA	NA	2	NA	NA	2	2	NA	NA	2	NA	NA	NA	2	NA	2	1	NA	NA	NA	NA	1	1	NA	NA	0	NA	0	NA	NA	NA	1	NA	NA	NA
444	s3_444-105	1	NA	1	NA	NA	0	NA	NA	0	NA	NA	NA	NA	NA	NA	1	NA	NA	2	2	NA	NA	1	NA	NA	NA	1	NA	0	0	NA	NA	NA	NA	1	0	NA	NA	2	NA	2	NA	NA	NA	0	NA	NA	NA
444	s3_444-104	0	NA	1	NA	NA	2	NA	NA	1	NA	NA	NA	NA	NA	NA	1	NA	NA	1	1	NA	NA	1	NA	NA	NA	2	NA	2	2	NA	NA	NA	NA	0	1	NA	NA	1	NA	1	NA	NA	NA	0	NA	NA	NA
444	s4_444-49	1	NA	1	NA	NA	1	NA	NA	0	NA	NA	NA	NA	NA	NA	0	NA	NA	1	1	NA	NA	1	NA	NA	NA	1	NA	1	1	NA	NA	NA	NA	1	0	NA	NA	1	NA	1	NA	NA	NA	1	NA	NA	NA
444	s4_444-41	2	NA	1	NA	NA	0	NA	NA	1	NA	NA	NA	NA	NA	NA	1	NA	NA	0	0	NA	NA	0	NA	NA	NA	1	NA	1	1	NA	NA	NA	NA	1	0	NA	NA	0	NA	1	NA	NA	NA	0	NA	NA	NA
444	s7_444-137	0	NA	1	NA	NA	1	NA	NA	1	NA	NA	NA	NA	NA	NA	1	NA	NA	0	0	NA	NA	0	NA	NA	NA	1	NA	1	1	NA	NA	NA	NA	0	0	NA	NA	2	NA	2	NA	NA	NA	1	NA	NA	NA
444	s3_444-56a	2	NA	0	NA	NA	1	NA	NA	2	NA	NA	NA	NA	NA	NA	0	NA	NA	1	1	NA	NA	0	NA	NA	NA	0	NA	2	2	NA	NA	NA	NA	1	1	NA	NA	2	NA	2	NA	NA	NA	0	NA	NA	NA
444	s7_444-134	1	NA	2	NA	NA	1	NA	NA	2	NA	NA	NA	NA	NA	NA	2	NA	NA	0	1	NA	NA	1	NA	NA	NA	1	NA	1	0	NA	NA	NA	NA	0	0	NA	NA	1	NA	1	NA	NA	NA	0	NA	NA	NA
444	s7_444-151	1	NA	0	NA	NA	0	NA	NA	2	NA	NA	NA	NA	NA	NA	1	NA	NA	0	0	NA	NA	1	NA	NA	NA	2	NA	1	0	NA	NA	NA	NA	0	1	NA	NA	2	NA	2	NA	NA	NA	1	NA	NA	NA
444	s2_444-67	1	NA	0	NA	NA	0	NA	NA	2	NA	NA	NA	NA	NA	NA	1	NA	NA	1	1	NA	NA	1	NA	NA	NA	2	NA	1	1	NA	NA	NA	NA	1	1	NA	NA	1	NA	1	NA	NA	NA	0	NA	NA	NA
444	s2_444-68	0	NA	0	NA	NA	2	NA	NA	1	NA	NA	NA	NA	NA	NA	1	NA	NA	1	2	NA	NA	0	NA	NA	NA	1	NA	1	1	NA	NA	NA	NA	0	1	NA	NA	1	NA	1	NA	NA	NA	1	NA	NA	NA
444	s7_444-132	0	NA	2	NA	NA	1	NA	NA	1	NA	NA	NA	NA	NA	NA	2	NA	NA	2	2	NA	NA	1	NA	NA	NA	1	NA	1	1	NA	NA	NA	NA	0	2	NA	NA	1	NA	1	NA	NA	NA	0	NA	NA	NA
444	s6_444-119	1	NA	2	NA	NA	1	NA	NA	1	NA	NA	NA	NA	NA	NA	2	NA	NA	2	2	NA	NA	0	NA	NA	NA	1	NA	1	1	NA	NA	NA	NA	2	0	NA	NA	2	NA	2	NA	NA	NA	0	NA	NA	NA
444	s6_444-118	2	NA	1	NA	NA	0	NA	NA	1	NA	NA	NA	NA	NA	NA	0	NA	NA	0	0	NA	NA	1	NA	NA	NA	1	NA	1	1	NA	NA	NA	NA	2	1	NA	NA	0	NA	0	NA	NA	NA	0	NA	NA	NA
444	s6_444-111	2	NA	0	NA	NA	0	NA	NA	1	NA	NA	NA	NA	NA	NA	0	NA	NA	1	1	NA	NA	2	NA	NA	NA	1	NA	1	1	NA	NA	NA	NA	1	2	NA	NA	1	NA	1	NA	NA	NA	0	NA	NA	NA
444	s2_444-15	0	NA	0	NA	NA	1	NA	NA	1	NA	NA	NA	NA	NA	NA	2	NA	NA	1	1	NA	NA	2	NA	NA	NA	1	NA	2	2	NA	NA	NA	NA	1	0	NA	NA	0	NA	0	NA	NA	NA	0	NA	NA	NA
444	s2_444-14	0	NA	1	NA	NA	1	NA	NA	1	NA	NA	NA	NA	NA	NA	1	NA	NA	1	1	NA	NA	1	NA	NA	NA	0	NA	1	1	NA	NA	NA	NA	1	0	NA	NA	2	NA	2	NA	NA	NA	0	NA	NA	NA
444	s2_444-17	1	NA	1	NA	NA	1	NA	NA	1	NA	NA	NA	NA	NA	NA	0	NA	NA	1	1	NA	NA	1	NA	NA	NA	1	NA	1	1	NA	NA	NA	NA	0	0	NA	NA	0	NA	0	NA	NA	NA	0	NA	NA	NA
444	s2_444-16	2	NA	1	NA	NA	1	NA	NA	1	NA	NA	NA	NA	NA	NA	1	NA	NA	2	2	NA	NA	1	NA	NA	NA	1	NA	1	1	NA	NA	NA	NA	2	1	NA	NA	1	NA	1	NA	NA	NA	1	NA	NA	NA
444	s2_444-11	0	NA	2	NA	NA	1	NA	NA	0	NA	NA	NA	NA	NA	NA	1	NA	NA	1	1	NA	NA	1	NA	NA	NA	1	NA	1	1	NA	NA	NA	NA	0	2	NA	NA	1	NA	0	NA	NA	NA	0	NA	NA	NA
444	s2_444-10	1	NA	0	NA	NA	1	NA	NA	1	NA	NA	NA	NA	NA	NA	1	NA	NA	0	0	NA	NA	1	NA	NA	NA	1	NA	2	2	NA	NA	NA	NA	1	1	NA	NA	1	NA	1	NA	NA	NA	0	NA	NA	NA
444	s2_444-19	2	NA	0	NA	NA	1	NA	NA	1	NA	NA	NA	NA	NA	NA	1	NA	NA	1	1	NA	NA	0	NA	NA	NA	1	NA	1	1	NA	NA	NA	NA	1	2	NA	NA	0	NA	0	NA	NA	NA	0	NA	NA	NA
444	s2_444-75	1	NA	1	NA	NA	2	NA	NA	1	NA	NA	NA	NA	NA	NA	1	NA	NA	2	2	NA	NA	0	NA	NA	NA	1	NA	1	1	NA	NA	NA	NA	0	1	NA	NA	1	NA	1	NA	NA	NA	0	NA	NA	NA
444	s6_444-124	1	NA	0	NA	NA	0	NA	NA	0	NA	NA	NA	NA	NA	NA	0	NA	NA	1	1	NA	NA	1	NA	NA	NA	2	NA	2	2	NA	NA	NA	NA	2	1	NA	NA	0	NA	0	NA	NA	NA	1	NA	NA	NA
444	s6_444-121	1	NA	1	NA	NA	0	NA	NA	0	NA	NA	NA	NA	NA	NA	1	NA	NA	0	0	NA	NA	2	NA	NA	NA	1	NA	1	1	NA	NA	NA	NA	1	0	NA	NA	0	NA	0	NA	NA	NA	1	NA	NA	NA
444	s3_444-24	2	NA	1	NA	NA	1	NA	NA	0	NA	NA	NA	NA	NA	NA	1	NA	NA	1	1	NA	NA	2	NA	NA	NA	2	NA	2	1	NA	NA	NA	NA	2	0	NA	NA	2	NA	2	NA	NA	NA	0	NA	NA	NA
444	s3_444-22	1	NA	0	NA	NA	2	NA	NA	1	NA	NA	NA	NA	NA	NA	1	NA	NA	1	1	NA	NA	1	NA	NA	NA	1	NA	1	1	NA	NA	NA	NA	2	2	NA	NA	1	NA	1	NA	NA	NA	0	NA	NA	NA
444	s3_444-20	1	NA	0	NA	NA	1	NA	NA	0	NA	NA	NA	NA	NA	NA	2	NA	NA	0	0	NA	NA	1	NA	NA	NA	2	NA	2	2	NA	NA	NA	NA	1	1	NA	NA	0	NA	0	NA	NA	NA	1	NA	NA	NA
444	s3_444-28	0	NA	1	NA	NA	2	NA	NA	1	NA	NA	NA	NA	NA	NA	1	NA	NA	0	0	NA	NA	1	NA	NA	NA	2	NA	1	1	NA	NA	NA	NA	1	0	NA	NA	1	NA	1	NA	NA	NA	0	NA	NA	NA
444	s6_444-133	1	NA	0	NA	NA	1	NA	NA	1	NA	NA	NA	NA	NA	NA	2	NA	NA	1	1	NA	NA	1	NA	NA	NA	1	NA	2	2	NA	NA	NA	NA	2	1	NA	NA	1	NA	0	NA	NA	NA	0	NA	NA	NA
444	s6_444-131	1	NA	1	NA	NA	0	NA	NA	2	NA	NA	NA	NA	NA	NA	1	NA	NA	2	2	NA	NA	1	NA	NA	NA	1	NA	1	1	NA	NA	NA	NA	1	0	NA	NA	1	NA	1	NA	NA	NA	1	NA	NA	NA
444	s6_444-135	2	NA	2	NA	NA	1	NA	NA	0	NA	NA	NA	NA	NA	NA	2	NA	NA	1	1	NA	NA	1	NA	NA	NA	1	NA	0	0	NA	NA	NA	NA	1	1	NA	NA	1	NA	1	NA	NA	NA	0	NA	NA	NA
444	s4_444-92	0	NA	1	NA	NA	1	NA	NA	0	NA	NA	NA	NA	NA	NA	0	NA	NA	0	0	NA	NA	1	NA	NA	NA	2	NA	2	2	NA	NA	NA	NA	1	1	NA	NA	1	NA	1	NA	NA	NA	1	NA	NA	NA
444	s3_444-31	0	NA	1	NA	NA	0	NA	NA	2	NA	NA	NA	NA	NA	NA	2	NA	NA	1	1	NA	NA	0	NA	NA	NA	1	NA	1	1	NA	NA	NA	NA	1	2	NA	NA	0	NA	1	NA	NA	NA	0	NA	NA	NA
444	s3_444-33	2	NA	2	NA	NA	0	NA	NA	1	NA	NA	NA	NA	NA	NA	1	NA	NA	0	0	NA	NA	1	NA	NA	NA	2	NA	1	1	NA	NA	NA	NA	1	2	NA	NA	1	NA	1	NA	NA	NA	0	NA	NA	NA
444	s2_444-32	0	NA	1	NA	NA	2	NA	NA	2	NA	NA	NA	NA	NA	NA	2	NA	NA	2	2	NA	NA	2	NA	NA	NA	2	NA	2	2	NA	NA	NA	NA	1	1	NA	NA	1	NA	1	NA	NA	NA	0	NA	NA	NA
444	s6_444-189	0	NA	1	NA	NA	1	NA	NA	1	NA	NA	NA	NA	NA	NA	2	NA	NA	1	1	NA	NA	1	NA	NA	NA	2	NA	2	2	NA	NA	NA	NA	1	1	NA	NA	1	NA	1	NA	NA	NA	1	NA	NA	NA
444	s7_444-190	1	NA	1	NA	NA	1	NA	NA	0	NA	NA	NA	NA	NA	NA	2	NA	NA	2	2	NA	NA	1	NA	NA	NA	0	NA	2	2	NA	NA	NA	NA	0	1	NA	NA	1	NA	1	NA	NA	NA	0	NA	NA	NA
444	s7_444-193	1	NA	1	NA	NA	1	NA	NA	1	NA	NA	NA	NA	NA	NA	2	NA	NA	0	0	NA	NA	1	NA	NA	NA	2	NA	2	1	NA	NA	NA	NA	0	1	NA	NA	1	NA	1	NA	NA	NA	0	NA	NA	NA
444	s6_444-142	2	NA	0	NA	NA	2	NA	NA	1	NA	NA	NA	NA	NA	NA	2	NA	NA	2	2	NA	NA	1	NA	NA	NA	1	NA	1	1	NA	NA	NA	NA	2	0	NA	NA	1	NA	1	NA	NA	NA	1	NA	NA	NA
444	s6_444-141	1	NA	1	NA	NA	2	NA	NA	2	NA	NA	NA	NA	NA	NA	1	NA	NA	0	0	NA	NA	1	NA	NA	NA	0	NA	0	0	NA	NA	NA	NA	2	2	NA	NA	1	NA	1	NA	NA	NA	1	NA	NA	NA
444	s7_444-164	0	NA	1	NA	NA	2	NA	NA	1	NA	NA	NA	NA	NA	NA	1	NA	NA	0	0	NA	NA	2	NA	NA	NA	2	NA	2	2	NA	NA	NA	NA	2	0	NA	NA	0	NA	0	NA	NA	NA	0	NA	NA	NA
444	s3_444-45	2	NA	2	NA	NA	1	NA	NA	1	NA	NA	NA	NA	NA	NA	1	NA	NA	1	1	NA	NA	1	NA	NA	NA	1	NA	1	1	NA	NA	NA	NA	2	0	NA	NA	1	NA	1	NA	NA	NA	1	NA	NA	NA
444	s3_444-43	0	NA	1	NA	NA	1	NA	NA	1	NA	NA	NA	NA	NA	NA	1	NA	NA	1	1	NA	NA	0	NA	NA	NA	2	NA	2	2	NA	NA	NA	NA	0	0	NA	NA	1	NA	1	NA	NA	NA	0	NA	NA	NA
444	s4_444-48b	0	NA	1	NA	NA	1	NA	NA	2	NA	NA	NA	NA	NA	NA	1	NA	NA	1	1	NA	NA	0	NA	NA	NA	1	NA	1	0	NA	NA	NA	NA	1	2	NA	NA	2	NA	2	NA	NA	NA	0	NA	NA	NA
444	s4_444-87	0	NA	0	NA	NA	0	NA	NA	0	NA	NA	NA	NA	NA	NA	2	NA	NA	1	1	NA	NA	1	NA	NA	NA	2	NA	2	2	NA	NA	NA	NA	1	2	NA	NA	0	NA	0	NA	NA	NA	0	NA	NA	NA
444	s2_444-29	2	NA	1	NA	NA	1	NA	NA	2	NA	NA	NA	NA	NA	NA	2	NA	NA	1	1	NA	NA	1	NA	NA	NA	1	NA	2	2	NA	NA	NA	NA	1	1	NA	NA	1	NA	1	NA	NA	NA	1	NA	NA	NA
444	s2_444-25	1	NA	1	NA	NA	2	NA	NA	1	NA	NA	NA	NA	NA	NA	1	NA	NA	2	1	NA	NA	1	NA	NA	NA	2	NA	2	2	NA	NA	NA	NA	2	1	NA	NA	1	NA	1	NA	NA	NA	0	NA	NA	NA
444	s2_444-26	0	NA	0	NA	NA	0	NA	NA	1	NA	NA	NA	NA	NA	NA	2	NA	NA	1	1	NA	NA	0	NA	NA	NA	1	NA	1	1	NA	NA	NA	NA	2	1	NA	NA	1	NA	1	NA	NA	NA	0	NA	NA	NA
444	s2_444-27	1	NA	1	NA	NA	1	NA	NA	1	NA	NA	NA	NA	NA	NA	1	NA	NA	1	1	NA	NA	1	NA	NA	NA	0	NA	0	0	NA	NA	NA	NA	0	2	NA	NA	2	NA	2	NA	NA	NA	0	NA	NA	NA
444	s2_444-21	0	NA	1	NA	NA	2	NA	NA	1	NA	NA	NA	NA	NA	NA	0	NA	NA	2	1	NA	NA	1	NA	NA	NA	2	NA	2	2	NA	NA	NA	NA	1	0	NA	NA	1	NA	1	NA	NA	NA	0	NA	NA	NA
444	s2_444-23	1	NA	1	NA	NA	2	NA	NA	2	NA	NA	NA	NA	NA	NA	1	NA	NA	1	1	NA	NA	1	NA	NA	NA	0	NA	0	0	NA	NA	NA	NA	0	1	NA	NA	2	NA	2	NA	NA	NA	0	NA	NA	NA
444	s7_444-184	2	NA	0	NA	NA	2	NA	NA	2	NA	NA	NA	NA	NA	NA	1	NA	NA	2	2	NA	NA	2	NA	NA	NA	1	NA	0	0	NA	NA	NA	NA	2	0	NA	NA	0	NA	0	NA	NA	NA	0	NA	NA	NA
502	s3_502-32	NA	NA	NA	NA	NA	NA	NA	NA	NA	NA	NA	NA	NA	NA	2	1	NA	NA	NA	NA	1	NA	1	NA	NA	2	2	NA	NA	2	NA	NA	NA	NA	1	1	NA	NA	1	NA	2	NA	1	1	0	NA	NA	NA
502	s3_502-34	NA	NA	NA	NA	NA	NA	NA	NA	NA	NA	NA	NA	NA	NA	1	1	NA	NA	NA	NA	2	NA	0	NA	NA	0	0	NA	NA	1	NA	NA	NA	NA	1	1	NA	NA	1	NA	1	NA	2	2	1	NA	NA	NA
502	s3_502-8	NA	NA	NA	NA	NA	NA	NA	NA	NA	NA	NA	NA	NA	NA	2	2	NA	NA	NA	NA	0	NA	2	NA	NA	2	2	NA	NA	2	NA	NA	NA	NA	0	2	NA	NA	2	NA	2	NA	1	1	1	NA	NA	NA
502	s3_502-7	NA	NA	NA	NA	NA	NA	NA	NA	NA	NA	NA	NA	NA	NA	2	2	NA	NA	NA	NA	1	NA	1	NA	NA	2	2	NA	NA	2	NA	NA	NA	NA	1	1	NA	NA	2	NA	2	NA	1	1	1	NA	NA	NA
502	s4_502-46	NA	NA	NA	NA	NA	NA	NA	NA	NA	NA	NA	NA	NA	NA	2	2	NA	NA	NA	NA	1	NA	0	NA	NA	0	0	NA	NA	0	NA	NA	NA	NA	0	1	NA	NA	1	NA	1	NA	0	0	0	NA	NA	NA
502	s4_502-41	NA	NA	NA	NA	NA	NA	NA	NA	NA	NA	NA	NA	NA	NA	0	0	NA	NA	NA	NA	1	NA	2	NA	NA	2	2	NA	NA	2	NA	NA	NA	NA	2	1	NA	NA	1	NA	1	NA	2	2	2	NA	NA	NA
502	s27_502-23	NA	NA	NA	NA	NA	NA	NA	NA	NA	NA	NA	NA	NA	NA	1	1	NA	NA	NA	NA	2	NA	0	NA	NA	1	1	NA	NA	1	NA	NA	NA	NA	0	2	NA	NA	1	NA	1	NA	0	0	1	NA	NA	NA
502	s67_502-112	NA	NA	NA	NA	NA	NA	NA	NA	NA	NA	NA	NA	NA	NA	0	0	NA	NA	NA	NA	1	NA	2	NA	NA	1	1	NA	NA	0	NA	NA	NA	NA	0	1	NA	NA	0	NA	0	NA	0	1	0	NA	NA	NA
502	s3_502-28	NA	NA	NA	NA	NA	NA	NA	NA	NA	NA	NA	NA	NA	NA	2	2	NA	NA	NA	NA	2	NA	1	NA	NA	0	0	NA	NA	0	NA	NA	NA	NA	1	2	NA	NA	2	NA	2	NA	2	2	1	NA	NA	NA
502	s3_502-22	NA	NA	NA	NA	NA	NA	NA	NA	NA	NA	NA	NA	NA	NA	1	1	NA	NA	NA	NA	2	NA	1	NA	NA	0	0	NA	NA	0	NA	NA	NA	NA	0	1	NA	NA	2	NA	2	NA	1	1	1	NA	NA	NA
502	s3_502-20	NA	NA	NA	NA	NA	NA	NA	NA	NA	NA	NA	NA	NA	NA	0	0	NA	NA	NA	NA	1	NA	1	NA	NA	1	1	NA	NA	1	NA	NA	NA	NA	1	1	NA	NA	1	NA	1	NA	2	2	1	NA	NA	NA
502	s3_502-24	NA	NA	NA	NA	NA	NA	NA	NA	NA	NA	NA	NA	NA	NA	0	0	NA	NA	NA	NA	1	NA	1	NA	NA	2	2	NA	NA	1	NA	NA	NA	NA	1	0	NA	NA	0	NA	0	NA	0	0	1	NA	NA	NA
502	s3_502-25	NA	NA	NA	NA	NA	NA	NA	NA	NA	NA	NA	NA	NA	NA	2	2	NA	NA	NA	NA	2	NA	1	NA	NA	1	1	NA	NA	1	NA	NA	NA	NA	0	1	NA	NA	0	NA	0	NA	2	2	1	NA	NA	NA
502	s6_502-157	NA	NA	NA	NA	NA	NA	NA	NA	NA	NA	NA	NA	NA	NA	1	1	NA	NA	NA	NA	1	NA	2	NA	NA	2	2	NA	NA	1	NA	NA	NA	NA	1	1	NA	NA	2	NA	2	NA	1	1	0	NA	NA	NA
502	s4_502-58	NA	NA	NA	NA	NA	NA	NA	NA	NA	NA	NA	NA	NA	NA	1	1	NA	NA	NA	NA	1	NA	1	NA	NA	1	1	NA	NA	1	NA	NA	NA	NA	2	0	NA	NA	0	NA	0	NA	1	1	1	NA	NA	NA
502	s4_502-57	NA	NA	NA	NA	NA	NA	NA	NA	NA	NA	NA	NA	NA	NA	2	2	NA	NA	NA	NA	1	NA	0	NA	NA	1	1	NA	NA	1	NA	NA	NA	NA	0	2	NA	NA	2	NA	2	NA	2	1	0	NA	NA	NA
502	s4_502-54	NA	NA	NA	NA	NA	NA	NA	NA	NA	NA	NA	NA	NA	NA	2	2	NA	NA	NA	NA	0	NA	1	NA	NA	2	2	NA	NA	2	NA	NA	NA	NA	1	1	NA	NA	1	NA	1	NA	2	2	0	NA	NA	NA
502	s4_502-52	NA	NA	NA	NA	NA	NA	NA	NA	NA	NA	NA	NA	NA	NA	1	1	NA	NA	NA	NA	0	NA	1	NA	NA	1	1	NA	NA	0	NA	NA	NA	NA	1	2	NA	NA	1	NA	1	NA	1	1	0	NA	NA	NA
502	s3_502-53a	NA	NA	NA	NA	NA	NA	NA	NA	NA	NA	NA	NA	NA	NA	1	1	NA	NA	NA	NA	0	NA	1	NA	NA	1	1	NA	NA	1	NA	NA	NA	NA	1	1	NA	NA	1	NA	1	NA	0	0	2	NA	NA	NA
502	s257_502-21	NA	NA	NA	NA	NA	NA	NA	NA	NA	NA	NA	NA	NA	NA	0	1	NA	NA	NA	NA	1	NA	0	NA	NA	0	0	NA	NA	0	NA	NA	NA	NA	1	1	NA	NA	0	NA	0	NA	1	1	0	NA	NA	NA
502	s3_502-65a	NA	NA	NA	NA	NA	NA	NA	NA	NA	NA	NA	NA	NA	NA	1	1	NA	NA	NA	NA	2	NA	1	NA	NA	1	1	NA	NA	1	NA	NA	NA	NA	2	1	NA	NA	1	NA	1	NA	2	2	1	NA	NA	NA
502	s2_502-18	NA	NA	NA	NA	NA	NA	NA	NA	NA	NA	NA	NA	NA	NA	2	1	NA	NA	NA	NA	1	NA	1	NA	NA	1	2	NA	NA	2	NA	NA	NA	NA	1	2	NA	NA	2	NA	2	NA	2	2	2	NA	NA	NA
502	s2_502-19	NA	NA	NA	NA	NA	NA	NA	NA	NA	NA	NA	NA	NA	NA	0	1	NA	NA	NA	NA	2	NA	0	NA	NA	0	0	NA	NA	2	NA	NA	NA	NA	1	2	NA	NA	2	NA	2	NA	1	1	1	NA	NA	NA
502	s2_502-16	NA	NA	NA	NA	NA	NA	NA	NA	NA	NA	NA	NA	NA	NA	2	2	NA	NA	NA	NA	0	NA	2	NA	NA	1	1	NA	NA	1	NA	NA	NA	NA	2	1	NA	NA	1	NA	1	NA	1	1	1	NA	NA	NA
502	s3_502-17	NA	NA	NA	NA	NA	NA	NA	NA	NA	NA	NA	NA	NA	NA	0	0	NA	NA	NA	NA	0	NA	1	NA	NA	1	1	NA	NA	1	NA	NA	NA	NA	1	1	NA	NA	2	NA	2	NA	1	1	2	NA	NA	NA
502	s3_502-14	NA	NA	NA	NA	NA	NA	NA	NA	NA	NA	NA	NA	NA	NA	1	1	NA	NA	NA	NA	0	NA	2	NA	NA	2	2	NA	NA	2	NA	NA	NA	NA	1	0	NA	NA	1	NA	1	NA	1	1	2	NA	NA	NA
502	s3_502-13	NA	NA	NA	NA	NA	NA	NA	NA	NA	NA	NA	NA	NA	NA	1	1	NA	NA	NA	NA	2	NA	1	NA	NA	1	1	NA	NA	0	NA	NA	NA	NA	1	0	NA	NA	0	NA	0	NA	1	1	2	NA	NA	NA
502	s3_502-12	NA	NA	NA	NA	NA	NA	NA	NA	NA	NA	NA	NA	NA	NA	1	1	NA	NA	NA	NA	0	NA	2	NA	NA	1	1	NA	NA	1	NA	NA	NA	NA	1	2	NA	NA	1	NA	1	NA	1	1	1	NA	NA	NA
502	s4_502-62	NA	NA	NA	NA	NA	NA	NA	NA	NA	NA	NA	NA	NA	NA	2	2	NA	NA	NA	NA	1	NA	1	NA	NA	0	0	NA	NA	0	NA	NA	NA	NA	1	2	NA	NA	2	NA	2	NA	1	1	1	NA	NA	NA
502	s4_502-61	NA	NA	NA	NA	NA	NA	NA	NA	NA	NA	NA	NA	NA	NA	1	1	NA	NA	NA	NA	2	NA	1	NA	NA	1	1	NA	NA	1	NA	NA	NA	NA	1	0	NA	NA	0	NA	0	NA	1	2	2	NA	NA	NA
502	s4_502-60	NA	NA	NA	NA	NA	NA	NA	NA	NA	NA	NA	NA	NA	NA	1	1	NA	NA	NA	NA	1	NA	0	NA	NA	0	0	NA	NA	2	NA	NA	NA	NA	0	1	NA	NA	1	NA	1	NA	1	1	0	NA	NA	NA
502	s4_502-64	NA	NA	NA	NA	NA	NA	NA	NA	NA	NA	NA	NA	NA	NA	1	1	NA	NA	NA	NA	2	NA	1	NA	NA	1	1	NA	NA	1	NA	NA	NA	NA	2	2	NA	NA	0	NA	1	NA	0	0	2	NA	NA	NA
502	s4_502-69	NA	NA	NA	NA	NA	NA	NA	NA	NA	NA	NA	NA	NA	NA	1	1	NA	NA	NA	NA	1	NA	1	NA	NA	0	0	NA	NA	2	NA	NA	NA	NA	0	1	NA	NA	2	NA	2	NA	0	0	1	NA	NA	NA
502	s4_502-68	NA	NA	NA	NA	NA	NA	NA	NA	NA	NA	NA	NA	NA	NA	0	0	NA	NA	NA	NA	2	NA	0	NA	NA	2	2	NA	NA	1	NA	NA	NA	NA	2	2	NA	NA	1	NA	1	NA	1	1	0	NA	NA	NA
502	s4_502-98	NA	NA	NA	NA	NA	NA	NA	NA	NA	NA	NA	NA	NA	NA	2	2	NA	NA	NA	NA	1	NA	1	NA	NA	2	2	NA	NA	1	NA	NA	NA	NA	1	0	NA	NA	0	NA	0	NA	1	1	1	NA	NA	NA
502	s7_502-123	NA	NA	NA	NA	NA	NA	NA	NA	NA	NA	NA	NA	NA	NA	0	1	NA	NA	NA	NA	1	NA	0	NA	NA	0	0	NA	NA	2	NA	NA	NA	NA	1	1	NA	NA	1	NA	1	NA	1	1	0	NA	NA	NA
502	s7_502-125	NA	NA	NA	NA	NA	NA	NA	NA	NA	NA	NA	NA	NA	NA	0	0	NA	NA	NA	NA	1	NA	1	NA	NA	1	1	NA	NA	1	NA	NA	NA	NA	1	2	NA	NA	2	NA	1	NA	1	1	2	NA	NA	NA
502	s4_502-73	NA	NA	NA	NA	NA	NA	NA	NA	NA	NA	NA	NA	NA	NA	2	2	NA	NA	NA	NA	1	NA	1	NA	NA	0	0	NA	NA	0	NA	NA	NA	NA	2	1	NA	NA	2	NA	2	NA	1	1	2	NA	NA	NA
502	s4_502-99	NA	NA	NA	NA	NA	NA	NA	NA	NA	NA	NA	NA	NA	NA	1	1	NA	NA	NA	NA	1	NA	1	NA	NA	1	1	NA	NA	1	NA	NA	NA	NA	1	0	NA	NA	1	NA	1	NA	1	1	2	NA	NA	NA
502	s7_502-135	NA	NA	NA	NA	NA	NA	NA	NA	NA	NA	NA	NA	NA	NA	0	0	NA	NA	NA	NA	0	NA	0	NA	NA	1	1	NA	NA	1	NA	NA	NA	NA	0	1	NA	NA	1	NA	1	NA	2	2	1	NA	NA	NA
502	s7_502-134	NA	NA	NA	NA	NA	NA	NA	NA	NA	NA	NA	NA	NA	NA	1	1	NA	NA	NA	NA	2	NA	1	NA	NA	2	2	NA	NA	2	NA	NA	NA	NA	2	1	NA	NA	2	NA	2	NA	1	1	1	NA	NA	NA
502	s7_502-139	NA	NA	NA	NA	NA	NA	NA	NA	NA	NA	NA	NA	NA	NA	0	0	NA	NA	NA	NA	2	NA	2	NA	NA	2	2	NA	NA	1	NA	NA	NA	NA	1	1	NA	NA	1	NA	1	NA	0	0	2	NA	NA	NA
502	s7_502-138	NA	NA	NA	NA	NA	NA	NA	NA	NA	NA	NA	NA	NA	NA	1	1	NA	NA	NA	NA	1	NA	0	NA	NA	0	1	NA	NA	1	NA	NA	NA	NA	1	1	NA	NA	1	NA	1	NA	0	0	2	NA	NA	NA
502	s3_502-63a	NA	NA	NA	NA	NA	NA	NA	NA	NA	NA	NA	NA	NA	NA	2	2	NA	NA	NA	NA	2	NA	1	NA	NA	0	0	NA	NA	1	NA	NA	NA	NA	1	1	NA	NA	0	NA	0	NA	1	1	1	NA	NA	NA
502	s2_502-3	NA	NA	NA	NA	NA	NA	NA	NA	NA	NA	NA	NA	NA	NA	1	0	NA	NA	NA	NA	0	NA	1	NA	NA	2	1	NA	NA	1	NA	NA	NA	NA	1	2	NA	NA	2	NA	2	NA	2	2	1	NA	NA	NA
502	s5_502-109	NA	NA	NA	NA	NA	NA	NA	NA	NA	NA	NA	NA	NA	NA	1	1	NA	NA	NA	NA	1	NA	1	NA	NA	1	1	NA	NA	2	NA	NA	NA	NA	1	0	NA	NA	2	NA	2	NA	1	1	0	NA	NA	NA
502	s4_502-45	NA	NA	NA	NA	NA	NA	NA	NA	NA	NA	NA	NA	NA	NA	1	0	NA	NA	NA	NA	1	NA	1	NA	NA	1	1	NA	NA	1	NA	NA	NA	NA	1	1	NA	NA	1	NA	1	NA	1	1	1	NA	NA	NA
502	s7_502-104	NA	NA	NA	NA	NA	NA	NA	NA	NA	NA	NA	NA	NA	NA	1	1	NA	NA	NA	NA	2	NA	0	NA	NA	1	1	NA	NA	1	NA	NA	NA	NA	1	2	NA	NA	1	NA	1	NA	0	0	2	NA	NA	NA
502	s7_502-101	NA	NA	NA	NA	NA	NA	NA	NA	NA	NA	NA	NA	NA	NA	0	1	NA	NA	NA	NA	1	NA	0	NA	NA	1	1	NA	NA	0	NA	NA	NA	NA	1	2	NA	NA	0	NA	0	NA	1	1	0	NA	NA	NA
502	s6_502-113	NA	NA	NA	NA	NA	NA	NA	NA	NA	NA	NA	NA	NA	NA	2	2	NA	NA	NA	NA	1	NA	1	NA	NA	0	0	NA	NA	1	NA	NA	NA	NA	1	1	NA	NA	1	NA	1	NA	1	1	0	NA	NA	NA
502	s6_502-111	NA	NA	NA	NA	NA	NA	NA	NA	NA	NA	NA	NA	NA	NA	0	0	NA	NA	NA	NA	1	NA	1	NA	NA	1	1	NA	NA	1	NA	NA	NA	NA	0	1	NA	NA	0	NA	0	NA	2	2	1	NA	NA	NA
502	s6_502-116	NA	NA	NA	NA	NA	NA	NA	NA	NA	NA	NA	NA	NA	NA	1	0	NA	NA	NA	NA	1	NA	1	NA	NA	1	1	NA	NA	1	NA	NA	NA	NA	1	1	NA	NA	1	NA	1	NA	1	1	1	NA	NA	NA
502	s6_502-117	NA	NA	NA	NA	NA	NA	NA	NA	NA	NA	NA	NA	NA	NA	1	1	NA	NA	NA	NA	2	NA	2	NA	NA	2	2	NA	NA	1	NA	NA	NA	NA	1	1	NA	NA	0	NA	1	NA	2	2	2	NA	NA	NA
502	s6_502-114	NA	NA	NA	NA	NA	NA	NA	NA	NA	NA	NA	NA	NA	NA	1	1	NA	NA	NA	NA	1	NA	1	NA	NA	0	0	NA	NA	0	NA	NA	NA	NA	0	0	NA	NA	1	NA	1	NA	1	1	1	NA	NA	NA
502	s6_502-115	NA	NA	NA	NA	NA	NA	NA	NA	NA	NA	NA	NA	NA	NA	0	1	NA	NA	NA	NA	0	NA	1	NA	NA	0	0	NA	NA	0	NA	NA	NA	NA	1	1	NA	NA	1	NA	1	NA	2	1	1	NA	NA	NA
502	s6_502-119	NA	NA	NA	NA	NA	NA	NA	NA	NA	NA	NA	NA	NA	NA	1	1	NA	NA	NA	NA	1	NA	0	NA	NA	1	1	NA	NA	1	NA	NA	NA	NA	2	2	NA	NA	1	NA	1	NA	1	2	2	NA	NA	NA
502	s3_502-37b	NA	NA	NA	NA	NA	NA	NA	NA	NA	NA	NA	NA	NA	NA	1	1	NA	NA	NA	NA	0	NA	0	NA	NA	1	1	NA	NA	0	NA	NA	NA	NA	0	0	NA	NA	1	NA	1	NA	0	0	0	NA	NA	NA
502	s3_502-37a	NA	NA	NA	NA	NA	NA	NA	NA	NA	NA	NA	NA	NA	NA	1	1	NA	NA	NA	NA	0	NA	0	NA	NA	0	0	NA	NA	0	NA	NA	NA	NA	0	1	NA	NA	1	NA	1	NA	1	1	1	NA	NA	NA
502	s3_502-66	NA	NA	NA	NA	NA	NA	NA	NA	NA	NA	NA	NA	NA	NA	2	2	NA	NA	NA	NA	1	NA	2	NA	NA	2	2	NA	NA	2	NA	NA	NA	NA	1	2	NA	NA	2	NA	2	NA	1	1	2	NA	NA	NA
502	s7_502-153	NA	NA	NA	NA	NA	NA	NA	NA	NA	NA	NA	NA	NA	NA	1	1	NA	NA	NA	NA	1	NA	1	NA	NA	2	2	NA	NA	2	NA	NA	NA	NA	1	0	NA	NA	1	NA	1	NA	2	2	1	NA	NA	NA
502	s7_502-55	NA	NA	NA	NA	NA	NA	NA	NA	NA	NA	NA	NA	NA	NA	1	1	NA	NA	NA	NA	2	NA	1	NA	NA	1	1	NA	NA	1	NA	NA	NA	NA	2	2	NA	NA	1	NA	1	NA	2	2	1	NA	NA	NA
502	s7_502-59	NA	NA	NA	NA	NA	NA	NA	NA	NA	NA	NA	NA	NA	NA	0	0	NA	NA	NA	NA	2	NA	0	NA	NA	2	2	NA	NA	1	NA	NA	NA	NA	2	0	NA	NA	2	NA	2	NA	0	0	0	NA	NA	NA
502	s5_502-118	NA	NA	NA	NA	NA	NA	NA	NA	NA	NA	NA	NA	NA	NA	1	1	NA	NA	NA	NA	2	NA	0	NA	NA	1	1	NA	NA	1	NA	NA	NA	NA	0	1	NA	NA	2	NA	1	NA	1	1	2	NA	NA	NA
502	s6_502-107	NA	NA	NA	NA	NA	NA	NA	NA	NA	NA	NA	NA	NA	NA	1	1	NA	NA	NA	NA	2	NA	1	NA	NA	1	1	NA	NA	1	NA	NA	NA	NA	1	1	NA	NA	2	NA	2	NA	0	0	1	NA	NA	NA
502	s6_502-106	NA	NA	NA	NA	NA	NA	NA	NA	NA	NA	NA	NA	NA	NA	0	0	NA	NA	NA	NA	2	NA	2	NA	NA	1	1	NA	NA	1	NA	NA	NA	NA	1	1	NA	NA	1	NA	1	NA	2	2	1	NA	NA	NA
502	s7_502-47	NA	NA	NA	NA	NA	NA	NA	NA	NA	NA	NA	NA	NA	NA	1	1	NA	NA	NA	NA	0	NA	1	NA	NA	2	2	NA	NA	1	NA	NA	NA	NA	0	1	NA	NA	1	NA	1	NA	0	0	1	NA	NA	NA
502	s7_502-162	NA	NA	NA	NA	NA	NA	NA	NA	NA	NA	NA	NA	NA	NA	1	2	NA	NA	NA	NA	0	NA	0	NA	NA	2	2	NA	NA	1	NA	NA	NA	NA	2	2	NA	NA	2	NA	2	NA	1	2	0	NA	NA	NA
502	s7_502-161	NA	NA	NA	NA	NA	NA	NA	NA	NA	NA	NA	NA	NA	NA	2	2	NA	NA	NA	NA	2	NA	1	NA	NA	2	2	NA	NA	2	NA	NA	NA	NA	1	1	NA	NA	1	NA	1	NA	0	0	1	NA	NA	NA
502	s6_502-136	NA	NA	NA	NA	NA	NA	NA	NA	NA	NA	NA	NA	NA	NA	1	1	NA	NA	NA	NA	1	NA	2	NA	NA	1	1	NA	NA	1	NA	NA	NA	NA	0	1	NA	NA	0	NA	0	NA	1	1	2	NA	NA	NA
502	s6_502-137	NA	NA	NA	NA	NA	NA	NA	NA	NA	NA	NA	NA	NA	NA	1	1	NA	NA	NA	NA	1	NA	0	NA	NA	0	0	NA	NA	1	NA	NA	NA	NA	0	1	NA	NA	1	NA	1	NA	2	2	2	NA	NA	NA
502	s6_502-133	NA	NA	NA	NA	NA	NA	NA	NA	NA	NA	NA	NA	NA	NA	2	2	NA	NA	NA	NA	1	NA	1	NA	NA	1	1	NA	NA	0	NA	NA	NA	NA	1	0	NA	NA	1	NA	1	NA	1	1	2	NA	NA	NA
502	s3_502-42	NA	NA	NA	NA	NA	NA	NA	NA	NA	NA	NA	NA	NA	NA	1	1	NA	NA	NA	NA	1	NA	1	NA	NA	1	1	NA	NA	1	NA	NA	NA	NA	1	0	NA	NA	0	NA	0	NA	1	1	0	NA	NA	NA
502	s6_502-129	NA	NA	NA	NA	NA	NA	NA	NA	NA	NA	NA	NA	NA	NA	2	2	NA	NA	NA	NA	2	NA	1	NA	NA	1	1	NA	NA	1	NA	NA	NA	NA	1	2	NA	NA	2	NA	2	NA	0	0	1	NA	NA	NA
502	s6_502-128	NA	NA	NA	NA	NA	NA	NA	NA	NA	NA	NA	NA	NA	NA	1	0	NA	NA	NA	NA	2	NA	1	NA	NA	1	1	NA	NA	0	NA	NA	NA	NA	0	1	NA	NA	1	NA	1	NA	1	1	1	NA	NA	NA
502	s6_502-122	NA	NA	NA	NA	NA	NA	NA	NA	NA	NA	NA	NA	NA	NA	1	1	NA	NA	NA	NA	0	NA	0	NA	NA	0	0	NA	NA	1	NA	NA	NA	NA	0	1	NA	NA	1	NA	1	NA	0	0	2	NA	NA	NA
502	s6_502-121	NA	NA	NA	NA	NA	NA	NA	NA	NA	NA	NA	NA	NA	NA	1	1	NA	NA	NA	NA	1	NA	0	NA	NA	0	2	NA	NA	2	NA	NA	NA	NA	1	2	NA	NA	1	NA	1	NA	1	1	2	NA	NA	NA
502	s6_502-120	NA	NA	NA	NA	NA	NA	NA	NA	NA	NA	NA	NA	NA	NA	1	1	NA	NA	NA	NA	2	NA	0	NA	NA	0	0	NA	NA	0	NA	NA	NA	NA	1	2	NA	NA	1	NA	1	NA	1	1	1	NA	NA	NA
502	s6_502-127	NA	NA	NA	NA	NA	NA	NA	NA	NA	NA	NA	NA	NA	NA	1	1	NA	NA	NA	NA	2	NA	2	NA	NA	2	1	NA	NA	1	NA	NA	NA	NA	2	1	NA	NA	1	NA	1	NA	0	0	1	NA	NA	NA
502	s6_502-126	NA	NA	NA	NA	NA	NA	NA	NA	NA	NA	NA	NA	NA	NA	0	0	NA	NA	NA	NA	1	NA	1	NA	NA	0	0	NA	NA	0	NA	NA	NA	NA	1	1	NA	NA	0	NA	0	NA	0	0	0	NA	NA	NA
502	s6_502-124	NA	NA	NA	NA	NA	NA	NA	NA	NA	NA	NA	NA	NA	NA	1	1	NA	NA	NA	NA	1	NA	0	NA	NA	0	0	NA	NA	1	NA	NA	NA	NA	2	0	NA	NA	2	NA	2	NA	2	2	1	NA	NA	NA
502	s7_502-26	NA	NA	NA	NA	NA	NA	NA	NA	NA	NA	NA	NA	NA	NA	2	1	NA	NA	NA	NA	1	NA	1	NA	NA	1	1	NA	NA	0	NA	NA	NA	NA	1	0	NA	NA	0	NA	0	NA	1	2	1	NA	NA	NA
502	s7_502-27	NA	NA	NA	NA	NA	NA	NA	NA	NA	NA	NA	NA	NA	NA	1	1	NA	NA	NA	NA	2	NA	0	NA	NA	0	0	NA	NA	1	NA	NA	NA	NA	2	1	NA	NA	0	NA	0	NA	0	0	1	NA	NA	NA
502	s5_502-94	NA	NA	NA	NA	NA	NA	NA	NA	NA	NA	NA	NA	NA	NA	2	2	NA	NA	NA	NA	1	NA	1	NA	NA	1	1	NA	NA	1	NA	NA	NA	NA	1	2	NA	NA	1	NA	1	NA	1	1	1	NA	NA	NA
502	s7_502-142	NA	NA	NA	NA	NA	NA	NA	NA	NA	NA	NA	NA	NA	NA	0	1	NA	NA	NA	NA	1	NA	0	NA	NA	0	0	NA	NA	0	NA	NA	NA	NA	0	1	NA	NA	1	NA	1	NA	0	0	1	NA	NA	NA
502	s7_502-145	NA	NA	NA	NA	NA	NA	NA	NA	NA	NA	NA	NA	NA	NA	1	1	NA	NA	NA	NA	2	NA	2	NA	NA	2	2	NA	NA	2	NA	NA	NA	NA	1	2	NA	NA	1	NA	1	NA	2	2	1	NA	NA	NA
502	s7_502-147	NA	NA	NA	NA	NA	NA	NA	NA	NA	NA	NA	NA	NA	NA	1	1	NA	NA	NA	NA	1	NA	0	NA	NA	1	2	NA	NA	1	NA	NA	NA	NA	1	2	NA	NA	0	NA	0	NA	0	0	1	NA	NA	NA
502	s7_502-148	NA	NA	NA	NA	NA	NA	NA	NA	NA	NA	NA	NA	NA	NA	1	0	NA	NA	NA	NA	2	NA	1	NA	NA	2	2	NA	NA	0	NA	NA	NA	NA	0	0	NA	NA	1	NA	1	NA	2	2	1	NA	NA	NA
502	s7_502-149	NA	NA	NA	NA	NA	NA	NA	NA	NA	NA	NA	NA	NA	NA	1	1	NA	NA	NA	NA	0	NA	2	NA	NA	1	1	NA	NA	0	NA	NA	NA	NA	2	2	NA	NA	2	NA	1	NA	2	2	1	NA	NA	NA
502	s2_502-83	NA	NA	NA	NA	NA	NA	NA	NA	NA	NA	NA	NA	NA	NA	1	1	NA	NA	NA	NA	1	NA	0	NA	NA	0	0	NA	NA	1	NA	NA	NA	NA	2	2	NA	NA	2	NA	2	NA	2	2	0	NA	NA	NA
502	s2_502-87	NA	NA	NA	NA	NA	NA	NA	NA	NA	NA	NA	NA	NA	NA	1	1	NA	NA	NA	NA	1	NA	1	NA	NA	1	0	NA	NA	0	NA	NA	NA	NA	0	1	NA	NA	1	NA	1	NA	1	1	1	NA	NA	NA
502	s2_502-86	NA	NA	NA	NA	NA	NA	NA	NA	NA	NA	NA	NA	NA	NA	0	2	NA	NA	NA	NA	0	NA	2	NA	NA	1	1	NA	NA	1	NA	NA	NA	NA	1	0	NA	NA	1	NA	1	NA	1	0	1	NA	NA	NA
502	s2_502-84	NA	NA	NA	NA	NA	NA	NA	NA	NA	NA	NA	NA	NA	NA	1	1	NA	NA	NA	NA	0	NA	1	NA	NA	1	0	NA	NA	1	NA	NA	NA	NA	1	1	NA	NA	2	NA	2	NA	1	1	1	NA	NA	NA
502	s2_502-89	NA	NA	NA	NA	NA	NA	NA	NA	NA	NA	NA	NA	NA	NA	2	2	NA	NA	NA	NA	1	NA	1	NA	NA	0	0	NA	NA	0	NA	NA	NA	NA	0	2	NA	NA	0	NA	0	NA	1	1	0	NA	NA	NA
502	s2_502-88	NA	NA	NA	NA	NA	NA	NA	NA	NA	NA	NA	NA	NA	NA	1	1	NA	NA	NA	NA	1	NA	2	NA	NA	1	1	NA	NA	0	NA	NA	NA	NA	1	2	NA	NA	1	NA	1	NA	2	2	2	NA	NA	NA
502	s2_502-67	NA	NA	NA	NA	NA	NA	NA	NA	NA	NA	NA	NA	NA	NA	2	1	NA	NA	NA	NA	0	NA	1	NA	NA	1	2	NA	NA	2	NA	NA	NA	NA	1	1	NA	NA	1	NA	1	NA	2	2	0	NA	NA	NA
502	s6_502-158	NA	NA	NA	NA	NA	NA	NA	NA	NA	NA	NA	NA	NA	NA	2	2	NA	NA	NA	NA	0	NA	2	NA	NA	1	1	NA	NA	1	NA	NA	NA	NA	2	2	NA	NA	1	NA	1	NA	1	1	0	NA	NA	NA
502	s6_502-152	NA	NA	NA	NA	NA	NA	NA	NA	NA	NA	NA	NA	NA	NA	1	1	NA	NA	NA	NA	2	NA	0	NA	NA	0	0	NA	NA	1	NA	NA	NA	NA	1	1	NA	NA	1	NA	1	NA	1	1	1	NA	NA	NA
502	s3_502-48a	NA	NA	NA	NA	NA	NA	NA	NA	NA	NA	NA	NA	NA	NA	1	1	NA	NA	NA	NA	1	NA	2	NA	NA	1	1	NA	NA	1	NA	NA	NA	NA	2	1	NA	NA	0	NA	0	NA	2	2	1	NA	NA	NA
502	s7_502-11	NA	NA	NA	NA	NA	NA	NA	NA	NA	NA	NA	NA	NA	NA	0	0	NA	NA	NA	NA	1	NA	1	NA	NA	1	1	NA	NA	1	NA	NA	NA	NA	1	1	NA	NA	1	NA	1	NA	0	1	1	NA	NA	NA
502	s7_502-155	NA	NA	NA	NA	NA	NA	NA	NA	NA	NA	NA	NA	NA	NA	0	0	NA	NA	NA	NA	1	NA	1	NA	NA	0	0	NA	NA	0	NA	NA	NA	NA	0	0	NA	NA	0	NA	0	NA	1	1	1	NA	NA	NA
502	s7_502-154	NA	NA	NA	NA	NA	NA	NA	NA	NA	NA	NA	NA	NA	NA	2	2	NA	NA	NA	NA	1	NA	0	NA	NA	0	0	NA	NA	1	NA	NA	NA	NA	0	1	NA	NA	0	NA	0	NA	1	1	1	NA	NA	NA
502	s5_502-82	NA	NA	NA	NA	NA	NA	NA	NA	NA	NA	NA	NA	NA	NA	1	1	NA	NA	NA	NA	1	NA	0	NA	NA	0	0	NA	NA	0	NA	NA	NA	NA	0	2	NA	NA	2	NA	2	NA	2	2	2	NA	NA	NA
502	s5_502-80	NA	NA	NA	NA	NA	NA	NA	NA	NA	NA	NA	NA	NA	NA	1	1	NA	NA	NA	NA	1	NA	1	NA	NA	1	1	NA	NA	1	NA	NA	NA	NA	1	1	NA	NA	1	NA	1	NA	0	0	1	NA	NA	NA
502	s5_502-81	NA	NA	NA	NA	NA	NA	NA	NA	NA	NA	NA	NA	NA	NA	1	1	NA	NA	NA	NA	1	NA	2	NA	NA	1	1	NA	NA	1	NA	NA	NA	NA	0	2	NA	NA	1	NA	1	NA	0	0	1	NA	NA	NA
502	s7_502-156	NA	NA	NA	NA	NA	NA	NA	NA	NA	NA	NA	NA	NA	NA	1	1	NA	NA	NA	NA	2	NA	0	NA	NA	1	1	NA	NA	1	NA	NA	NA	NA	1	1	NA	NA	1	NA	1	NA	1	1	2	NA	NA	NA
502	s2_502-90	NA	NA	NA	NA	NA	NA	NA	NA	NA	NA	NA	NA	NA	NA	0	0	NA	NA	NA	NA	0	NA	2	NA	NA	2	2	NA	NA	1	NA	NA	NA	NA	0	0	NA	NA	0	NA	0	NA	2	2	2	NA	NA	NA
502	s2_502-91	NA	NA	NA	NA	NA	NA	NA	NA	NA	NA	NA	NA	NA	NA	1	1	NA	NA	NA	NA	1	NA	1	NA	NA	0	0	NA	NA	1	NA	NA	NA	NA	0	1	NA	NA	1	NA	1	NA	0	0	2	NA	NA	NA
502	s2_502-92	NA	NA	NA	NA	NA	NA	NA	NA	NA	NA	NA	NA	NA	NA	2	2	NA	NA	NA	NA	1	NA	0	NA	NA	0	0	NA	NA	0	NA	NA	NA	NA	0	1	NA	NA	2	NA	2	NA	0	0	1	NA	NA	NA
502	s2_502-93	NA	NA	NA	NA	NA	NA	NA	NA	NA	NA	NA	NA	NA	NA	1	2	NA	NA	NA	NA	1	NA	2	NA	NA	1	1	NA	NA	1	NA	NA	NA	NA	1	0	NA	NA	1	NA	1	NA	1	1	1	NA	NA	NA
502	s2_502-79	NA	NA	NA	NA	NA	NA	NA	NA	NA	NA	NA	NA	NA	NA	2	2	NA	NA	NA	NA	2	NA	2	NA	NA	1	1	NA	NA	0	NA	NA	NA	NA	2	1	NA	NA	2	NA	2	NA	1	1	0	NA	NA	NA
502	s2_502-72	NA	NA	NA	NA	NA	NA	NA	NA	NA	NA	NA	NA	NA	NA	1	1	NA	NA	NA	NA	0	NA	1	NA	NA	2	2	NA	NA	2	NA	NA	NA	NA	1	2	NA	NA	2	NA	2	NA	0	0	1	NA	NA	NA
502	s2_502-70	NA	NA	NA	NA	NA	NA	NA	NA	NA	NA	NA	NA	NA	NA	2	2	NA	NA	NA	NA	2	NA	0	NA	NA	0	0	NA	NA	0	NA	NA	NA	NA	1	2	NA	NA	0	NA	0	NA	1	1	0	NA	NA	NA
502	s2_502-71	NA	NA	NA	NA	NA	NA	NA	NA	NA	NA	NA	NA	NA	NA	2	2	NA	NA	NA	NA	0	NA	0	NA	NA	0	0	NA	NA	1	NA	NA	NA	NA	0	0	NA	NA	0	NA	0	NA	2	2	1	NA	NA	NA
502	s2_502-76	NA	NA	NA	NA	NA	NA	NA	NA	NA	NA	NA	NA	NA	NA	2	1	NA	NA	NA	NA	1	NA	2	NA	NA	2	2	NA	NA	2	NA	NA	NA	NA	2	1	NA	NA	2	NA	2	NA	0	0	0	NA	NA	NA
502	s2_502-77	NA	NA	NA	NA	NA	NA	NA	NA	NA	NA	NA	NA	NA	NA	0	1	NA	NA	NA	NA	2	NA	2	NA	NA	1	1	NA	NA	1	NA	NA	NA	NA	0	1	NA	NA	1	NA	1	NA	1	1	1	NA	NA	NA
502	s2_502-74	NA	NA	NA	NA	NA	NA	NA	NA	NA	NA	NA	NA	NA	NA	1	0	NA	NA	NA	NA	2	NA	2	NA	NA	1	1	NA	NA	1	NA	NA	NA	NA	1	1	NA	NA	2	NA	2	NA	2	2	0	NA	NA	NA
502	s2_502-75	NA	NA	NA	NA	NA	NA	NA	NA	NA	NA	NA	NA	NA	NA	2	2	NA	NA	NA	NA	2	NA	2	NA	NA	2	2	NA	NA	1	NA	NA	NA	NA	2	1	NA	NA	1	NA	1	NA	1	1	2	NA	NA	NA
502	s6_502-144	NA	NA	NA	NA	NA	NA	NA	NA	NA	NA	NA	NA	NA	NA	2	2	NA	NA	NA	NA	2	NA	1	NA	NA	1	0	NA	NA	1	NA	NA	NA	NA	1	2	NA	NA	0	NA	0	NA	0	0	2	NA	NA	NA
502	s6_502-140	NA	NA	NA	NA	NA	NA	NA	NA	NA	NA	NA	NA	NA	NA	1	1	NA	NA	NA	NA	0	NA	1	NA	NA	1	1	NA	NA	0	NA	NA	NA	NA	1	2	NA	NA	1	NA	1	NA	0	0	1	NA	NA	NA
502	s6_502-143	NA	NA	NA	NA	NA	NA	NA	NA	NA	NA	NA	NA	NA	NA	1	1	NA	NA	NA	NA	1	NA	1	NA	NA	0	0	NA	NA	1	NA	NA	NA	NA	1	2	NA	NA	1	NA	1	NA	1	1	1	NA	NA	NA
502	s7_502-150	NA	NA	NA	NA	NA	NA	NA	NA	NA	NA	NA	NA	NA	NA	1	1	NA	NA	NA	NA	1	NA	2	NA	NA	1	1	NA	NA	1	NA	NA	NA	NA	0	1	NA	NA	2	NA	2	NA	0	0	1	NA	NA	NA
502	s4_502-97	NA	NA	NA	NA	NA	NA	NA	NA	NA	NA	NA	NA	NA	NA	2	2	NA	NA	NA	NA	2	NA	1	NA	NA	2	1	NA	NA	0	NA	NA	NA	NA	1	2	NA	NA	1	NA	1	NA	1	1	0	NA	NA	NA
502	s67_502-159	NA	NA	NA	NA	NA	NA	NA	NA	NA	NA	NA	NA	NA	NA	1	1	NA	NA	NA	NA	1	NA	1	NA	NA	1	1	NA	NA	1	NA	NA	NA	NA	0	1	NA	NA	1	NA	1	NA	0	0	0	NA	NA	NA
502	s7_502-188	NA	NA	NA	NA	NA	NA	NA	NA	NA	NA	NA	NA	NA	NA	2	2	NA	NA	NA	NA	1	NA	1	NA	NA	1	1	NA	NA	1	NA	NA	NA	NA	1	1	NA	NA	1	NA	1	NA	2	2	1	NA	NA	NA
502	s6_502-170	NA	NA	NA	NA	NA	NA	NA	NA	NA	NA	NA	NA	NA	NA	1	1	NA	NA	NA	NA	0	NA	2	NA	NA	2	2	NA	NA	2	NA	NA	NA	NA	2	0	NA	NA	0	NA	0	NA	1	1	0	NA	NA	NA
502	s6_502-171	NA	NA	NA	NA	NA	NA	NA	NA	NA	NA	NA	NA	NA	NA	1	1	NA	NA	NA	NA	2	NA	0	NA	NA	0	0	NA	NA	0	NA	NA	NA	NA	1	1	NA	NA	0	NA	0	NA	1	1	1	NA	NA	NA
502	s6_502-172	NA	NA	NA	NA	NA	NA	NA	NA	NA	NA	NA	NA	NA	NA	1	1	NA	NA	NA	NA	0	NA	2	NA	NA	2	2	NA	NA	1	NA	NA	NA	NA	1	1	NA	NA	2	NA	2	NA	1	1	0	NA	NA	NA
502	s6_502-173	NA	NA	NA	NA	NA	NA	NA	NA	NA	NA	NA	NA	NA	NA	1	1	NA	NA	NA	NA	0	NA	2	NA	NA	2	2	NA	NA	2	NA	NA	NA	NA	1	0	NA	NA	1	NA	1	NA	2	2	2	NA	NA	NA
502	s6_502-174	NA	NA	NA	NA	NA	NA	NA	NA	NA	NA	NA	NA	NA	NA	1	1	NA	NA	NA	NA	0	NA	1	NA	NA	1	1	NA	NA	1	NA	NA	NA	NA	1	2	NA	NA	1	NA	1	NA	1	1	1	NA	NA	NA
502	s6_502-175	NA	NA	NA	NA	NA	NA	NA	NA	NA	NA	NA	NA	NA	NA	0	0	NA	NA	NA	NA	1	NA	2	NA	NA	1	1	NA	NA	1	NA	NA	NA	NA	2	1	NA	NA	2	NA	2	NA	2	2	2	NA	NA	NA
502	s6_502-176	NA	NA	NA	NA	NA	NA	NA	NA	NA	NA	NA	NA	NA	NA	0	0	NA	NA	NA	NA	0	NA	0	NA	NA	2	2	NA	NA	2	NA	NA	NA	NA	0	0	NA	NA	0	NA	0	NA	2	2	1	NA	NA	NA
502	s6_502-177	NA	NA	NA	NA	NA	NA	NA	NA	NA	NA	NA	NA	NA	NA	1	1	NA	NA	NA	NA	0	NA	0	NA	NA	0	0	NA	NA	0	NA	NA	NA	NA	1	1	NA	NA	1	NA	1	NA	1	1	1	NA	NA	NA
502	s6_502-178	NA	NA	NA	NA	NA	NA	NA	NA	NA	NA	NA	NA	NA	NA	2	2	NA	NA	NA	NA	0	NA	2	NA	NA	2	2	NA	NA	1	NA	NA	NA	NA	1	2	NA	NA	1	NA	1	NA	2	2	0	NA	NA	NA
502	s6_502-179	NA	NA	NA	NA	NA	NA	NA	NA	NA	NA	NA	NA	NA	NA	0	1	NA	NA	NA	NA	0	NA	1	NA	NA	2	2	NA	NA	1	NA	NA	NA	NA	2	1	NA	NA	0	NA	0	NA	1	1	2	NA	NA	NA
502	s6_502-193	NA	NA	NA	NA	NA	NA	NA	NA	NA	NA	NA	NA	NA	NA	0	0	NA	NA	NA	NA	2	NA	2	NA	NA	0	0	NA	NA	2	NA	NA	NA	NA	1	2	NA	NA	1	NA	1	NA	1	1	2	NA	NA	NA
502	s6_502-196	NA	NA	NA	NA	NA	NA	NA	NA	NA	NA	NA	NA	NA	NA	0	0	NA	NA	NA	NA	2	NA	0	NA	NA	0	0	NA	NA	0	NA	NA	NA	NA	1	0	NA	NA	0	NA	0	NA	2	2	0	NA	NA	NA
502	s6_502-197	NA	NA	NA	NA	NA	NA	NA	NA	NA	NA	NA	NA	NA	NA	0	0	NA	NA	NA	NA	0	NA	2	NA	NA	2	2	NA	NA	1	NA	NA	NA	NA	1	0	NA	NA	1	NA	1	NA	0	1	1	NA	NA	NA
502	s6_502-194	NA	NA	NA	NA	NA	NA	NA	NA	NA	NA	NA	NA	NA	NA	1	1	NA	NA	NA	NA	1	NA	2	NA	NA	1	1	NA	NA	1	NA	NA	NA	NA	1	0	NA	NA	0	NA	0	NA	0	0	1	NA	NA	NA
502	s6_502-195	NA	NA	NA	NA	NA	NA	NA	NA	NA	NA	NA	NA	NA	NA	0	2	NA	NA	NA	NA	2	NA	1	NA	NA	1	1	NA	NA	1	NA	NA	NA	NA	2	0	NA	NA	0	NA	0	NA	1	1	1	NA	NA	NA
502	s6_502-108	NA	NA	NA	NA	NA	NA	NA	NA	NA	NA	NA	NA	NA	NA	2	2	NA	NA	NA	NA	2	NA	1	NA	NA	2	2	NA	NA	2	NA	NA	NA	NA	0	2	NA	NA	1	NA	1	NA	2	2	1	NA	NA	NA
502	s7_502-191	NA	NA	NA	NA	NA	NA	NA	NA	NA	NA	NA	NA	NA	NA	1	1	NA	NA	NA	NA	1	NA	1	NA	NA	1	1	NA	NA	0	NA	NA	NA	NA	1	0	NA	NA	0	NA	0	NA	2	2	2	NA	NA	NA
502	s6_502-167	NA	NA	NA	NA	NA	NA	NA	NA	NA	NA	NA	NA	NA	NA	0	1	NA	NA	NA	NA	0	NA	1	NA	NA	1	1	NA	NA	1	NA	NA	NA	NA	2	1	NA	NA	1	NA	1	NA	2	2	1	NA	NA	NA
502	s6_502-166	NA	NA	NA	NA	NA	NA	NA	NA	NA	NA	NA	NA	NA	NA	0	0	NA	NA	NA	NA	1	NA	1	NA	NA	1	1	NA	NA	1	NA	NA	NA	NA	1	2	NA	NA	1	NA	1	NA	2	2	2	NA	NA	NA
502	s6_502-165	NA	NA	NA	NA	NA	NA	NA	NA	NA	NA	NA	NA	NA	NA	1	1	NA	NA	NA	NA	0	NA	0	NA	NA	0	0	NA	NA	1	NA	NA	NA	NA	1	1	NA	NA	2	NA	2	NA	1	1	1	NA	NA	NA
502	s6_502-164	NA	NA	NA	NA	NA	NA	NA	NA	NA	NA	NA	NA	NA	NA	1	1	NA	NA	NA	NA	1	NA	0	NA	NA	1	1	NA	NA	1	NA	NA	NA	NA	1	0	NA	NA	1	NA	2	NA	0	0	1	NA	NA	NA
502	s6_502-163	NA	NA	NA	NA	NA	NA	NA	NA	NA	NA	NA	NA	NA	NA	1	1	NA	NA	NA	NA	1	NA	2	NA	NA	1	1	NA	NA	1	NA	NA	NA	NA	1	1	NA	NA	2	NA	1	NA	2	2	0	NA	NA	NA
502	s6_502-160	NA	NA	NA	NA	NA	NA	NA	NA	NA	NA	NA	NA	NA	NA	0	1	NA	NA	NA	NA	1	NA	1	NA	NA	0	0	NA	NA	0	NA	NA	NA	NA	1	1	NA	NA	0	NA	0	NA	0	0	2	NA	NA	NA
502	s6_502-169	NA	NA	NA	NA	NA	NA	NA	NA	NA	NA	NA	NA	NA	NA	2	2	NA	NA	NA	NA	0	NA	2	NA	NA	2	2	NA	NA	1	NA	NA	NA	NA	2	1	NA	NA	1	NA	1	NA	1	1	0	NA	NA	NA
502	s6_502-168	NA	NA	NA	NA	NA	NA	NA	NA	NA	NA	NA	NA	NA	NA	2	2	NA	NA	NA	NA	1	NA	1	NA	NA	1	1	NA	NA	1	NA	NA	NA	NA	2	0	NA	NA	1	NA	1	NA	0	0	1	NA	NA	NA
502	s6_502-181	NA	NA	NA	NA	NA	NA	NA	NA	NA	NA	NA	NA	NA	NA	1	1	NA	NA	NA	NA	1	NA	2	NA	NA	1	1	NA	NA	0	NA	NA	NA	NA	2	1	NA	NA	0	NA	0	NA	0	0	1	NA	NA	NA
502	s6_502-180	NA	NA	NA	NA	NA	NA	NA	NA	NA	NA	NA	NA	NA	NA	1	1	NA	NA	NA	NA	2	NA	1	NA	NA	1	1	NA	NA	0	NA	NA	NA	NA	1	1	NA	NA	1	NA	2	NA	2	2	1	NA	NA	NA
502	s6_502-183	NA	NA	NA	NA	NA	NA	NA	NA	NA	NA	NA	NA	NA	NA	2	2	NA	NA	NA	NA	2	NA	1	NA	NA	2	2	NA	NA	2	NA	NA	NA	NA	0	1	NA	NA	1	NA	1	NA	0	0	1	NA	NA	NA
502	s6_502-182	NA	NA	NA	NA	NA	NA	NA	NA	NA	NA	NA	NA	NA	NA	1	1	NA	NA	NA	NA	2	NA	1	NA	NA	1	1	NA	NA	1	NA	NA	NA	NA	1	1	NA	NA	0	NA	0	NA	0	0	1	NA	NA	NA
502	s6_502-185	NA	NA	NA	NA	NA	NA	NA	NA	NA	NA	NA	NA	NA	NA	2	2	NA	NA	NA	NA	1	NA	1	NA	NA	0	0	NA	NA	1	NA	NA	NA	NA	1	1	NA	NA	1	NA	1	NA	1	1	1	NA	NA	NA
502	s6_502-184	NA	NA	NA	NA	NA	NA	NA	NA	NA	NA	NA	NA	NA	NA	2	2	NA	NA	NA	NA	1	NA	1	NA	NA	2	2	NA	NA	1	NA	NA	NA	NA	1	1	NA	NA	0	NA	0	NA	2	2	1	NA	NA	NA
502	s6_502-187	NA	NA	NA	NA	NA	NA	NA	NA	NA	NA	NA	NA	NA	NA	1	2	NA	NA	NA	NA	1	NA	1	NA	NA	0	0	NA	NA	1	NA	NA	NA	NA	2	1	NA	NA	1	NA	1	NA	1	1	0	NA	NA	NA
502	s6_502-186	NA	NA	NA	NA	NA	NA	NA	NA	NA	NA	NA	NA	NA	NA	2	2	NA	NA	NA	NA	2	NA	2	NA	NA	2	2	NA	NA	1	NA	NA	NA	NA	0	1	NA	NA	1	NA	1	NA	1	1	1	NA	NA	NA
502	s4_502-29	NA	NA	NA	NA	NA	NA	NA	NA	NA	NA	NA	NA	NA	NA	1	1	NA	NA	NA	NA	1	NA	2	NA	NA	1	1	NA	NA	1	NA	NA	NA	NA	0	1	NA	NA	1	NA	1	NA	0	0	1	NA	NA	NA
502	s25_502-78	NA	NA	NA	NA	NA	NA	NA	NA	NA	NA	NA	NA	NA	NA	2	2	NA	NA	NA	NA	1	NA	1	NA	NA	0	0	NA	NA	1	NA	NA	NA	NA	1	0	NA	NA	1	NA	1	NA	1	1	0	NA	NA	NA
502	s4_502-103	NA	NA	NA	NA	NA	NA	NA	NA	NA	NA	NA	NA	NA	NA	0	2	NA	NA	NA	NA	1	NA	2	NA	NA	1	1	NA	NA	1	NA	NA	NA	NA	2	1	NA	NA	1	NA	1	NA	2	2	1	NA	NA	NA
502	s4_502-102	NA	NA	NA	NA	NA	NA	NA	NA	NA	NA	NA	NA	NA	NA	2	2	NA	NA	NA	NA	2	NA	1	NA	NA	1	1	NA	NA	1	NA	NA	NA	NA	2	0	NA	NA	0	NA	0	NA	1	1	1	NA	NA	NA
502	s4_502-100	NA	NA	NA	NA	NA	NA	NA	NA	NA	NA	NA	NA	NA	NA	1	1	NA	NA	NA	NA	1	NA	2	NA	NA	0	0	NA	NA	1	NA	NA	NA	NA	2	0	NA	NA	1	NA	1	NA	1	2	1	NA	NA	NA
502	s7_502-141	NA	NA	NA	NA	NA	NA	NA	NA	NA	NA	NA	NA	NA	NA	1	1	NA	NA	NA	NA	2	NA	1	NA	NA	2	2	NA	NA	1	NA	NA	NA	NA	2	0	NA	NA	1	NA	1	NA	0	0	1	NA	NA	NA
541	s47_541-99	NA	NA	1	NA	2	NA	NA	NA	NA	NA	NA	NA	NA	NA	NA	NA	NA	NA	NA	NA	1	1	1	NA	NA	NA	0	0	NA	0	NA	NA	NA	NA	NA	0	NA	NA	1	NA	NA	NA	2	2	1	NA	NA	1
541	s2_541-59	NA	NA	2	NA	1	NA	NA	NA	NA	NA	NA	NA	NA	NA	NA	NA	NA	NA	NA	NA	1	2	2	NA	NA	NA	2	2	NA	2	NA	NA	NA	NA	NA	1	NA	NA	0	NA	NA	NA	2	2	1	NA	NA	1
541	s7_541-35	NA	NA	1	NA	0	NA	NA	NA	NA	NA	NA	NA	NA	NA	NA	NA	NA	NA	NA	NA	1	0	0	NA	NA	NA	1	1	NA	1	NA	NA	NA	NA	NA	1	NA	NA	0	NA	NA	NA	1	1	0	NA	NA	0
541	s2_541-55	NA	NA	2	NA	1	NA	NA	NA	NA	NA	NA	NA	NA	NA	NA	NA	NA	NA	NA	NA	1	1	1	NA	NA	NA	0	0	NA	1	NA	NA	NA	NA	NA	1	NA	NA	0	NA	NA	NA	1	1	1	NA	NA	1
541	s2_541-54	NA	NA	1	NA	1	NA	NA	NA	NA	NA	NA	NA	NA	NA	NA	NA	NA	NA	NA	NA	2	0	0	NA	NA	NA	0	0	NA	0	NA	NA	NA	NA	NA	0	NA	NA	0	NA	NA	NA	2	2	1	NA	NA	1
541	s2_541-57	NA	NA	0	NA	1	NA	NA	NA	NA	NA	NA	NA	NA	NA	NA	NA	NA	NA	NA	NA	0	1	2	NA	NA	NA	0	0	NA	1	NA	NA	NA	NA	NA	2	NA	NA	1	NA	NA	NA	2	2	1	NA	NA	1
541	s2_541-56	NA	NA	0	NA	1	NA	NA	NA	NA	NA	NA	NA	NA	NA	NA	NA	NA	NA	NA	NA	1	0	0	NA	NA	NA	0	0	NA	0	NA	NA	NA	NA	NA	1	NA	NA	0	NA	NA	NA	1	1	1	NA	NA	1
541	s2_541-51	NA	NA	1	NA	1	NA	NA	NA	NA	NA	NA	NA	NA	NA	NA	NA	NA	NA	NA	NA	2	2	2	NA	NA	NA	2	2	NA	2	NA	NA	NA	NA	NA	1	NA	NA	1	NA	NA	NA	2	2	1	NA	NA	2
541	s2_541-50	NA	NA	0	NA	1	NA	NA	NA	NA	NA	NA	NA	NA	NA	NA	NA	NA	NA	NA	NA	0	0	1	NA	NA	NA	1	1	NA	1	NA	NA	NA	NA	NA	2	NA	NA	1	NA	NA	NA	1	1	1	NA	NA	1
541	s2_541-53	NA	NA	0	NA	1	NA	NA	NA	NA	NA	NA	NA	NA	NA	NA	NA	NA	NA	NA	NA	1	1	1	NA	NA	NA	0	0	NA	1	NA	NA	NA	NA	NA	1	NA	NA	1	NA	NA	NA	2	2	1	NA	NA	1
541	s2_541-52	NA	NA	0	NA	2	NA	NA	NA	NA	NA	NA	NA	NA	NA	NA	NA	NA	NA	NA	NA	1	2	1	NA	NA	NA	1	1	NA	1	NA	NA	NA	NA	NA	1	NA	NA	1	NA	NA	NA	0	0	1	NA	NA	1
541	s6_541-167	NA	NA	2	NA	1	NA	NA	NA	NA	NA	NA	NA	NA	NA	NA	NA	NA	NA	NA	NA	0	1	2	NA	NA	NA	1	1	NA	1	NA	NA	NA	NA	NA	2	NA	NA	2	NA	NA	NA	0	0	1	NA	NA	1
541	s4_541-63	NA	NA	1	NA	1	NA	NA	NA	NA	NA	NA	NA	NA	NA	NA	NA	NA	NA	NA	NA	0	2	2	NA	NA	NA	2	2	NA	2	NA	NA	NA	NA	NA	1	NA	NA	0	NA	NA	NA	1	1	2	NA	NA	2
541	s7_541-194	NA	NA	1	NA	0	NA	NA	NA	NA	NA	NA	NA	NA	NA	NA	NA	NA	NA	NA	NA	1	0	0	NA	NA	NA	0	0	NA	1	NA	NA	NA	NA	NA	0	NA	NA	0	NA	NA	NA	2	2	0	NA	NA	0
541	s7_541-192	NA	NA	0	NA	0	NA	NA	NA	NA	NA	NA	NA	NA	NA	NA	NA	NA	NA	NA	NA	0	2	2	NA	NA	NA	2	2	NA	2	NA	NA	NA	NA	NA	2	NA	NA	1	NA	NA	NA	0	0	1	NA	NA	1
541	s4_541-92	NA	NA	1	NA	2	NA	NA	NA	NA	NA	NA	NA	NA	NA	NA	NA	NA	NA	NA	NA	1	0	1	NA	NA	NA	1	0	NA	0	NA	NA	NA	NA	NA	2	NA	NA	0	NA	NA	NA	1	1	1	NA	NA	1
541	s2_541-48	NA	NA	1	NA	2	NA	NA	NA	NA	NA	NA	NA	NA	NA	NA	NA	NA	NA	NA	NA	0	0	0	NA	NA	NA	2	2	NA	1	NA	NA	NA	NA	NA	1	NA	NA	1	NA	NA	NA	2	2	1	NA	NA	1
541	s2_541-49	NA	NA	0	NA	0	NA	NA	NA	NA	NA	NA	NA	NA	NA	NA	NA	NA	NA	NA	NA	2	2	2	NA	NA	NA	1	1	NA	1	NA	NA	NA	NA	NA	1	NA	NA	1	NA	NA	NA	1	1	0	NA	NA	0
541	s2_541-46	NA	NA	1	NA	1	NA	NA	NA	NA	NA	NA	NA	NA	NA	NA	NA	NA	NA	NA	NA	1	2	1	NA	NA	NA	1	0	NA	0	NA	NA	NA	NA	NA	0	NA	NA	0	NA	NA	NA	1	1	0	NA	NA	0
541	s2_541-47	NA	NA	2	NA	0	NA	NA	NA	NA	NA	NA	NA	NA	NA	NA	NA	NA	NA	NA	NA	1	1	1	NA	NA	NA	2	2	NA	2	NA	NA	NA	NA	NA	1	NA	NA	1	NA	NA	NA	1	1	1	NA	NA	1
541	s2_541-45	NA	NA	2	NA	0	NA	NA	NA	NA	NA	NA	NA	NA	NA	NA	NA	NA	NA	NA	NA	1	1	1	NA	NA	NA	0	0	NA	0	NA	NA	NA	NA	NA	0	NA	NA	1	NA	NA	NA	1	1	1	NA	NA	1
541	s2_541-43	NA	NA	1	NA	2	NA	NA	NA	NA	NA	NA	NA	NA	NA	NA	NA	NA	NA	NA	NA	0	1	1	NA	NA	NA	2	2	NA	1	NA	NA	NA	NA	NA	0	NA	NA	0	NA	NA	NA	1	1	2	NA	NA	2
541	s2_541-41	NA	NA	1	NA	2	NA	NA	NA	NA	NA	NA	NA	NA	NA	NA	NA	NA	NA	NA	NA	1	2	2	NA	NA	NA	1	1	NA	1	NA	NA	NA	NA	NA	2	NA	NA	2	NA	NA	NA	1	1	1	NA	NA	1
541	s4_541-95	NA	NA	1	NA	1	NA	NA	NA	NA	NA	NA	NA	NA	NA	NA	NA	NA	NA	NA	NA	2	2	1	NA	NA	NA	1	1	NA	1	NA	NA	NA	NA	NA	1	NA	NA	0	NA	NA	NA	2	2	0	NA	NA	0
541	s7_541-148	NA	NA	1	NA	1	NA	NA	NA	NA	NA	NA	NA	NA	NA	NA	NA	NA	NA	NA	NA	1	0	0	NA	NA	NA	0	0	NA	1	NA	NA	NA	NA	NA	2	NA	NA	1	NA	NA	NA	1	1	1	NA	NA	0
541	s7_541-183	NA	NA	1	NA	1	NA	NA	NA	NA	NA	NA	NA	NA	NA	NA	NA	NA	NA	NA	NA	1	1	0	NA	NA	NA	0	0	NA	1	NA	NA	NA	NA	NA	1	NA	NA	1	NA	NA	NA	0	0	2	NA	NA	2
541	s7_541-182	NA	NA	0	NA	2	NA	NA	NA	NA	NA	NA	NA	NA	NA	NA	NA	NA	NA	NA	NA	0	1	1	NA	NA	NA	0	0	NA	1	NA	NA	NA	NA	NA	1	NA	NA	0	NA	NA	NA	0	0	1	NA	NA	1
541	s7_541-180	NA	NA	1	NA	1	NA	NA	NA	NA	NA	NA	NA	NA	NA	NA	NA	NA	NA	NA	NA	2	2	2	NA	NA	NA	1	1	NA	1	NA	NA	NA	NA	NA	1	NA	NA	2	NA	NA	NA	2	2	0	NA	NA	0
541	s2_541-70	NA	NA	0	NA	1	NA	NA	NA	NA	NA	NA	NA	NA	NA	NA	NA	NA	NA	NA	NA	0	2	2	NA	NA	NA	2	2	NA	1	NA	NA	NA	NA	NA	1	NA	NA	1	NA	NA	NA	0	0	2	NA	NA	1
541	s2_541-76	NA	NA	1	NA	1	NA	NA	NA	NA	NA	NA	NA	NA	NA	NA	NA	NA	NA	NA	NA	2	1	1	NA	NA	NA	0	0	NA	1	NA	NA	NA	NA	NA	0	NA	NA	1	NA	NA	NA	1	1	1	NA	NA	1
541	s2_541-75	NA	NA	1	NA	1	NA	NA	NA	NA	NA	NA	NA	NA	NA	NA	NA	NA	NA	NA	NA	1	1	0	NA	NA	NA	1	1	NA	1	NA	NA	NA	NA	NA	1	NA	NA	2	NA	NA	NA	0	0	0	NA	NA	0
541	s2_541-74	NA	NA	2	NA	2	NA	NA	NA	NA	NA	NA	NA	NA	NA	NA	NA	NA	NA	NA	NA	1	2	2	NA	NA	NA	1	1	NA	1	NA	NA	NA	NA	NA	0	NA	NA	1	NA	NA	NA	1	1	1	NA	NA	1
541	s2_541-78	NA	NA	1	NA	1	NA	NA	NA	NA	NA	NA	NA	NA	NA	NA	NA	NA	NA	NA	NA	2	1	1	NA	NA	NA	1	1	NA	1	NA	NA	NA	NA	NA	0	NA	NA	0	NA	NA	NA	0	0	0	NA	NA	0
541	s5_541-102	NA	NA	0	NA	1	NA	NA	NA	NA	NA	NA	NA	NA	NA	NA	NA	NA	NA	NA	NA	1	1	1	NA	NA	NA	0	0	NA	0	NA	NA	NA	NA	NA	1	NA	NA	1	NA	NA	NA	2	2	1	NA	NA	1
541	s7_541-139	NA	NA	2	NA	2	NA	NA	NA	NA	NA	NA	NA	NA	NA	NA	NA	NA	NA	NA	NA	1	0	0	NA	NA	NA	0	1	NA	1	NA	NA	NA	NA	NA	0	NA	NA	1	NA	NA	NA	2	2	1	NA	NA	1
541	s4_541-96	NA	NA	1	NA	0	NA	NA	NA	NA	NA	NA	NA	NA	NA	NA	NA	NA	NA	NA	NA	2	1	1	NA	NA	NA	1	1	NA	1	NA	NA	NA	NA	NA	2	NA	NA	1	NA	NA	NA	1	1	2	NA	NA	2
541	s2_541-64	NA	NA	2	NA	0	NA	NA	NA	NA	NA	NA	NA	NA	NA	NA	NA	NA	NA	NA	NA	2	1	1	NA	NA	NA	0	0	NA	0	NA	NA	NA	NA	NA	1	NA	NA	0	NA	NA	NA	2	2	1	NA	NA	1
541	s2_541-65	NA	NA	2	NA	2	NA	NA	NA	NA	NA	NA	NA	NA	NA	NA	NA	NA	NA	NA	NA	0	1	1	NA	NA	NA	1	1	NA	1	NA	NA	NA	NA	NA	2	NA	NA	1	NA	NA	NA	0	0	1	NA	NA	1
541	s2_541-66	NA	NA	0	NA	0	NA	NA	NA	NA	NA	NA	NA	NA	NA	NA	NA	NA	NA	NA	NA	2	2	1	NA	NA	NA	0	0	NA	0	NA	NA	NA	NA	NA	2	NA	NA	1	NA	NA	NA	2	2	0	NA	NA	0
541	s2_541-67	NA	NA	0	NA	1	NA	NA	NA	NA	NA	NA	NA	NA	NA	NA	NA	NA	NA	NA	NA	1	1	1	NA	NA	NA	0	0	NA	0	NA	NA	NA	NA	NA	1	NA	NA	0	NA	NA	NA	2	2	1	NA	NA	1
541	s2_541-61	NA	NA	0	NA	2	NA	NA	NA	NA	NA	NA	NA	NA	NA	NA	NA	NA	NA	NA	NA	0	2	2	NA	NA	NA	1	1	NA	1	NA	NA	NA	NA	NA	2	NA	NA	2	NA	NA	NA	1	1	1	NA	NA	1
541	s6_541-189	NA	NA	1	NA	2	NA	NA	NA	NA	NA	NA	NA	NA	NA	NA	NA	NA	NA	NA	NA	1	1	1	NA	NA	NA	1	1	NA	1	NA	NA	NA	NA	NA	0	NA	NA	0	NA	NA	NA	0	0	1	NA	NA	1
541	s6_541-186	NA	NA	1	NA	2	NA	NA	NA	NA	NA	NA	NA	NA	NA	NA	NA	NA	NA	NA	NA	1	1	1	NA	NA	NA	1	0	NA	0	NA	NA	NA	NA	NA	2	NA	NA	2	NA	NA	NA	2	2	2	NA	NA	2
541	s6_541-187	NA	NA	2	NA	1	NA	NA	NA	NA	NA	NA	NA	NA	NA	NA	NA	NA	NA	NA	NA	1	1	1	NA	NA	NA	2	2	NA	2	NA	NA	NA	NA	NA	2	NA	NA	2	NA	NA	NA	0	0	2	NA	NA	2
541	s6_541-185	NA	NA	1	NA	1	NA	NA	NA	NA	NA	NA	NA	NA	NA	NA	NA	NA	NA	NA	NA	2	2	2	NA	NA	NA	2	2	NA	2	NA	NA	NA	NA	NA	1	NA	NA	1	NA	NA	NA	0	0	1	NA	NA	1
541	s2_541-68	NA	NA	0	NA	1	NA	NA	NA	NA	NA	NA	NA	NA	NA	NA	NA	NA	NA	NA	NA	1	0	0	NA	NA	NA	1	1	NA	1	NA	NA	NA	NA	NA	2	NA	NA	1	NA	NA	NA	2	1	2	NA	NA	2
541	s4_541-39	NA	NA	2	NA	1	NA	NA	NA	NA	NA	NA	NA	NA	NA	NA	NA	NA	NA	NA	NA	1	1	1	NA	NA	NA	0	0	NA	1	NA	NA	NA	NA	NA	1	NA	NA	1	NA	NA	NA	1	1	2	NA	NA	2
541	s4_541-38	NA	NA	0	NA	0	NA	NA	NA	NA	NA	NA	NA	NA	NA	NA	NA	NA	NA	NA	NA	2	1	1	NA	NA	NA	1	1	NA	1	NA	NA	NA	NA	NA	0	NA	NA	1	NA	NA	NA	1	1	2	NA	NA	2
541	s4_541-37	NA	NA	0	NA	1	NA	NA	NA	NA	NA	NA	NA	NA	NA	NA	NA	NA	NA	NA	NA	2	1	0	NA	NA	NA	0	0	NA	1	NA	NA	NA	NA	NA	0	NA	NA	0	NA	NA	NA	1	0	0	NA	NA	0
541	s4_541-31	NA	NA	1	NA	0	NA	NA	NA	NA	NA	NA	NA	NA	NA	NA	NA	NA	NA	NA	NA	1	1	1	NA	NA	NA	1	1	NA	1	NA	NA	NA	NA	NA	1	NA	NA	1	NA	NA	NA	1	1	1	NA	NA	1
541	s4_541-30	NA	NA	0	NA	2	NA	NA	NA	NA	NA	NA	NA	NA	NA	NA	NA	NA	NA	NA	NA	2	1	1	NA	NA	NA	1	0	NA	0	NA	NA	NA	NA	NA	1	NA	NA	1	NA	NA	NA	2	2	0	NA	NA	0
541	s7_541-72	NA	NA	1	NA	0	NA	NA	NA	NA	NA	NA	NA	NA	NA	NA	NA	NA	NA	NA	NA	0	2	2	NA	NA	NA	1	1	NA	1	NA	NA	NA	NA	NA	1	NA	NA	1	NA	NA	NA	1	1	0	NA	NA	0
541	s6_541-195	NA	NA	1	NA	1	NA	NA	NA	NA	NA	NA	NA	NA	NA	NA	NA	NA	NA	NA	NA	2	1	1	NA	NA	NA	1	1	NA	1	NA	NA	NA	NA	NA	2	NA	NA	0	NA	NA	NA	0	0	1	NA	NA	1
541	s67_541-113	NA	NA	2	NA	1	NA	NA	NA	NA	NA	NA	NA	NA	NA	NA	NA	NA	NA	NA	NA	2	0	0	NA	NA	NA	0	1	NA	1	NA	NA	NA	NA	NA	0	NA	NA	0	NA	NA	NA	1	1	2	NA	NA	2
541	s6_541-191	NA	NA	1	NA	0	NA	NA	NA	NA	NA	NA	NA	NA	NA	NA	NA	NA	NA	NA	NA	0	2	2	NA	NA	NA	2	1	NA	1	NA	NA	NA	NA	NA	1	NA	NA	1	NA	NA	NA	1	1	1	NA	NA	1
541	s6_541-190	NA	NA	1	NA	1	NA	NA	NA	NA	NA	NA	NA	NA	NA	NA	NA	NA	NA	NA	NA	1	1	1	NA	NA	NA	0	0	NA	0	NA	NA	NA	NA	NA	0	NA	NA	0	NA	NA	NA	2	2	1	NA	NA	1
541	s3_541-9	NA	NA	1	NA	1	NA	NA	NA	NA	NA	NA	NA	NA	NA	NA	NA	NA	NA	NA	NA	1	1	2	NA	NA	NA	1	1	NA	1	NA	NA	NA	NA	NA	1	NA	NA	0	NA	NA	NA	0	0	1	NA	NA	1
541	s4_541-27	NA	NA	1	NA	0	NA	NA	NA	NA	NA	NA	NA	NA	NA	NA	NA	NA	NA	NA	NA	2	0	0	NA	NA	NA	1	1	NA	1	NA	NA	NA	NA	NA	1	NA	NA	1	NA	NA	NA	2	2	1	NA	NA	1
541	s4_541-25	NA	NA	0	NA	1	NA	NA	NA	NA	NA	NA	NA	NA	NA	NA	NA	NA	NA	NA	NA	2	1	1	NA	NA	NA	0	0	NA	1	NA	NA	NA	NA	NA	1	NA	NA	0	NA	NA	NA	0	0	0	NA	NA	0
541	s4_541-23	NA	NA	1	NA	1	NA	NA	NA	NA	NA	NA	NA	NA	NA	NA	NA	NA	NA	NA	NA	0	2	2	NA	NA	NA	2	2	NA	1	NA	NA	NA	NA	NA	1	NA	NA	1	NA	NA	NA	1	1	1	NA	NA	1
541	s4_541-20	NA	NA	2	NA	1	NA	NA	NA	NA	NA	NA	NA	NA	NA	NA	NA	NA	NA	NA	NA	0	1	1	NA	NA	NA	1	1	NA	1	NA	NA	NA	NA	NA	1	NA	NA	1	NA	NA	NA	1	1	2	NA	NA	2
541	s6_541-188	NA	NA	0	NA	2	NA	NA	NA	NA	NA	NA	NA	NA	NA	NA	NA	NA	NA	NA	NA	0	1	1	NA	NA	NA	1	1	NA	1	NA	NA	NA	NA	NA	2	NA	NA	1	NA	NA	NA	1	1	0	NA	NA	0
541	s7_541-138	NA	NA	1	NA	2	NA	NA	NA	NA	NA	NA	NA	NA	NA	NA	NA	NA	NA	NA	NA	2	2	1	NA	NA	NA	1	1	NA	1	NA	NA	NA	NA	NA	1	NA	NA	0	NA	NA	NA	0	0	0	NA	NA	0
541	s7_541-86	NA	NA	1	NA	1	NA	NA	NA	NA	NA	NA	NA	NA	NA	NA	NA	NA	NA	NA	NA	2	1	1	NA	NA	NA	1	1	NA	0	NA	NA	NA	NA	NA	1	NA	NA	1	NA	NA	NA	1	2	1	NA	NA	1
541	s7_541-132	NA	NA	1	NA	1	NA	NA	NA	NA	NA	NA	NA	NA	NA	NA	NA	NA	NA	NA	NA	0	1	2	NA	NA	NA	1	0	NA	1	NA	NA	NA	NA	NA	0	NA	NA	1	NA	NA	NA	1	1	2	NA	NA	2
541	s7_541-133	NA	NA	0	NA	1	NA	NA	NA	NA	NA	NA	NA	NA	NA	NA	NA	NA	NA	NA	NA	2	1	1	NA	NA	NA	1	1	NA	2	NA	NA	NA	NA	NA	1	NA	NA	1	NA	NA	NA	1	1	2	NA	NA	2
541	s7_541-136	NA	NA	1	NA	2	NA	NA	NA	NA	NA	NA	NA	NA	NA	NA	NA	NA	NA	NA	NA	2	0	0	NA	NA	NA	0	0	NA	0	NA	NA	NA	NA	NA	1	NA	NA	0	NA	NA	NA	2	2	2	NA	NA	2
541	s7_541-137	NA	NA	0	NA	2	NA	NA	NA	NA	NA	NA	NA	NA	NA	NA	NA	NA	NA	NA	NA	2	0	0	NA	NA	NA	0	0	NA	1	NA	NA	NA	NA	NA	0	NA	NA	0	NA	NA	NA	1	2	2	NA	NA	2
541	s7_541-134	NA	NA	0	NA	1	NA	NA	NA	NA	NA	NA	NA	NA	NA	NA	NA	NA	NA	NA	NA	2	0	0	NA	NA	NA	0	0	NA	0	NA	NA	NA	NA	NA	2	NA	NA	1	NA	NA	NA	1	1	0	NA	NA	1
541	s7_541-135	NA	NA	1	NA	1	NA	NA	NA	NA	NA	NA	NA	NA	NA	NA	NA	NA	NA	NA	NA	2	1	1	NA	NA	NA	1	1	NA	1	NA	NA	NA	NA	NA	1	NA	NA	1	NA	NA	NA	0	0	1	NA	NA	1
541	s4_541-16	NA	NA	1	NA	1	NA	NA	NA	NA	NA	NA	NA	NA	NA	NA	NA	NA	NA	NA	NA	1	1	1	NA	NA	NA	1	1	NA	0	NA	NA	NA	NA	NA	0	NA	NA	0	NA	NA	NA	1	2	2	NA	NA	2
541	s7_541-128	NA	NA	1	NA	0	NA	NA	NA	NA	NA	NA	NA	NA	NA	NA	NA	NA	NA	NA	NA	2	2	1	NA	NA	NA	0	0	NA	0	NA	NA	NA	NA	NA	1	NA	NA	1	NA	NA	NA	1	1	1	NA	NA	1
541	s7_541-121	NA	NA	1	NA	1	NA	NA	NA	NA	NA	NA	NA	NA	NA	NA	NA	NA	NA	NA	NA	2	1	1	NA	NA	NA	1	1	NA	1	NA	NA	NA	NA	NA	2	NA	NA	0	NA	NA	NA	0	0	1	NA	NA	1
541	s7_541-125	NA	NA	2	NA	2	NA	NA	NA	NA	NA	NA	NA	NA	NA	NA	NA	NA	NA	NA	NA	0	1	1	NA	NA	NA	1	1	NA	0	NA	NA	NA	NA	NA	0	NA	NA	2	NA	NA	NA	1	1	1	NA	NA	1
541	s7_541-124	NA	NA	1	NA	0	NA	NA	NA	NA	NA	NA	NA	NA	NA	NA	NA	NA	NA	NA	NA	1	1	1	NA	NA	NA	1	2	NA	1	NA	NA	NA	NA	NA	1	NA	NA	1	NA	NA	NA	1	1	1	NA	NA	1
541	s7_541-126	NA	NA	0	NA	2	NA	NA	NA	NA	NA	NA	NA	NA	NA	NA	NA	NA	NA	NA	NA	1	1	1	NA	NA	NA	0	0	NA	0	NA	NA	NA	NA	NA	0	NA	NA	0	NA	NA	NA	2	2	2	NA	NA	2
541	s6_541-159	NA	NA	1	NA	0	NA	NA	NA	NA	NA	NA	NA	NA	NA	NA	NA	NA	NA	NA	NA	1	2	2	NA	NA	NA	0	0	NA	0	NA	NA	NA	NA	NA	2	NA	NA	2	NA	NA	NA	1	1	2	NA	NA	2
541	s6_541-158	NA	NA	1	NA	2	NA	NA	NA	NA	NA	NA	NA	NA	NA	NA	NA	NA	NA	NA	NA	1	1	1	NA	NA	NA	2	2	NA	2	NA	NA	NA	NA	NA	2	NA	NA	2	NA	NA	NA	2	2	0	NA	NA	0
541	s6_541-153	NA	NA	2	NA	1	NA	NA	NA	NA	NA	NA	NA	NA	NA	NA	NA	NA	NA	NA	NA	1	1	1	NA	NA	NA	2	2	NA	2	NA	NA	NA	NA	NA	1	NA	NA	0	NA	NA	NA	0	0	0	NA	NA	0
541	s6_541-152	NA	NA	2	NA	1	NA	NA	NA	NA	NA	NA	NA	NA	NA	NA	NA	NA	NA	NA	NA	1	1	1	NA	NA	NA	1	1	NA	2	NA	NA	NA	NA	NA	1	NA	NA	1	NA	NA	NA	1	1	0	NA	NA	0
541	s6_541-155	NA	NA	0	NA	1	NA	NA	NA	NA	NA	NA	NA	NA	NA	NA	NA	NA	NA	NA	NA	2	1	1	NA	NA	NA	0	0	NA	0	NA	NA	NA	NA	NA	1	NA	NA	1	NA	NA	NA	1	1	1	NA	NA	1
541	s6_541-154	NA	NA	0	NA	2	NA	NA	NA	NA	NA	NA	NA	NA	NA	NA	NA	NA	NA	NA	NA	1	1	1	NA	NA	NA	1	0	NA	0	NA	NA	NA	NA	NA	1	NA	NA	1	NA	NA	NA	2	2	1	NA	NA	1
541	s6_541-157	NA	NA	0	NA	1	NA	NA	NA	NA	NA	NA	NA	NA	NA	NA	NA	NA	NA	NA	NA	0	1	1	NA	NA	NA	1	1	NA	1	NA	NA	NA	NA	NA	1	NA	NA	0	NA	NA	NA	1	1	1	NA	NA	1
541	s6_541-156	NA	NA	1	NA	2	NA	NA	NA	NA	NA	NA	NA	NA	NA	NA	NA	NA	NA	NA	NA	0	2	2	NA	NA	NA	1	1	NA	0	NA	NA	NA	NA	NA	1	NA	NA	2	NA	NA	NA	2	2	0	NA	NA	0
541	s4_541-84a	NA	NA	1	NA	2	NA	NA	NA	NA	NA	NA	NA	NA	NA	NA	NA	NA	NA	NA	NA	1	1	1	NA	NA	NA	1	1	NA	0	NA	NA	NA	NA	NA	2	NA	NA	1	NA	NA	NA	1	1	1	NA	NA	1
541	s4_541-84b	NA	NA	2	NA	2	NA	NA	NA	NA	NA	NA	NA	NA	NA	NA	NA	NA	NA	NA	NA	2	1	2	NA	NA	NA	1	1	NA	0	NA	NA	NA	NA	NA	1	NA	NA	2	NA	NA	NA	0	0	0	NA	NA	0
541	s2_541-44	NA	NA	1	NA	0	NA	NA	NA	NA	NA	NA	NA	NA	NA	NA	NA	NA	NA	NA	NA	1	1	1	NA	NA	NA	2	2	NA	2	NA	NA	NA	NA	NA	1	NA	NA	1	NA	NA	NA	1	1	0	NA	NA	0
541	s2_541-42	NA	NA	0	NA	2	NA	NA	NA	NA	NA	NA	NA	NA	NA	NA	NA	NA	NA	NA	NA	1	1	1	NA	NA	NA	1	1	NA	1	NA	NA	NA	NA	NA	0	NA	NA	1	NA	NA	NA	0	0	2	NA	NA	2
541	s7_541-119	NA	NA	0	NA	1	NA	NA	NA	NA	NA	NA	NA	NA	NA	NA	NA	NA	NA	NA	NA	0	1	1	NA	NA	NA	1	1	NA	1	NA	NA	NA	NA	NA	1	NA	NA	0	NA	NA	NA	1	1	1	NA	NA	1
541	s7_541-117	NA	NA	2	NA	1	NA	NA	NA	NA	NA	NA	NA	NA	NA	NA	NA	NA	NA	NA	NA	1	2	2	NA	NA	NA	1	1	NA	1	NA	NA	NA	NA	NA	1	NA	NA	2	NA	NA	NA	1	1	2	NA	NA	2
541	s7_541-110	NA	NA	1	NA	1	NA	NA	NA	NA	NA	NA	NA	NA	NA	NA	NA	NA	NA	NA	NA	1	1	0	NA	NA	NA	0	1	NA	1	NA	NA	NA	NA	NA	1	NA	NA	1	NA	NA	NA	1	1	2	NA	NA	2
541	s6_541-169	NA	NA	1	NA	0	NA	NA	NA	NA	NA	NA	NA	NA	NA	NA	NA	NA	NA	NA	NA	0	0	1	NA	NA	NA	2	2	NA	2	NA	NA	NA	NA	NA	1	NA	NA	1	NA	NA	NA	1	1	2	NA	NA	2
541	s6_541-164	NA	NA	1	NA	1	NA	NA	NA	NA	NA	NA	NA	NA	NA	NA	NA	NA	NA	NA	NA	1	2	2	NA	NA	NA	2	2	NA	2	NA	NA	NA	NA	NA	2	NA	NA	0	NA	NA	NA	1	0	2	NA	NA	2
541	s6_541-165	NA	NA	2	NA	1	NA	NA	NA	NA	NA	NA	NA	NA	NA	NA	NA	NA	NA	NA	NA	0	0	1	NA	NA	NA	2	1	NA	1	NA	NA	NA	NA	NA	0	NA	NA	1	NA	NA	NA	1	1	0	NA	NA	0
541	s6_541-166	NA	NA	2	NA	0	NA	NA	NA	NA	NA	NA	NA	NA	NA	NA	NA	NA	NA	NA	NA	2	1	1	NA	NA	NA	2	1	NA	1	NA	NA	NA	NA	NA	2	NA	NA	1	NA	NA	NA	1	1	1	NA	NA	1
541	s6_541-160	NA	NA	2	NA	1	NA	NA	NA	NA	NA	NA	NA	NA	NA	NA	NA	NA	NA	NA	NA	1	0	0	NA	NA	NA	1	1	NA	1	NA	NA	NA	NA	NA	0	NA	NA	0	NA	NA	NA	0	0	2	NA	NA	2
541	s6_541-161	NA	NA	1	NA	1	NA	NA	NA	NA	NA	NA	NA	NA	NA	NA	NA	NA	NA	NA	NA	1	0	0	NA	NA	NA	1	1	NA	1	NA	NA	NA	NA	NA	0	NA	NA	1	NA	NA	NA	2	2	0	NA	NA	0
541	s6_541-162	NA	NA	1	NA	1	NA	NA	NA	NA	NA	NA	NA	NA	NA	NA	NA	NA	NA	NA	NA	1	1	1	NA	NA	NA	1	1	NA	1	NA	NA	NA	NA	NA	1	NA	NA	1	NA	NA	NA	0	0	1	NA	NA	1
541	s6_541-163	NA	NA	0	NA	2	NA	NA	NA	NA	NA	NA	NA	NA	NA	NA	NA	NA	NA	NA	NA	1	0	0	NA	NA	NA	0	1	NA	2	NA	NA	NA	NA	NA	0	NA	NA	0	NA	NA	NA	1	1	1	NA	NA	1
541	s4_541-28a	NA	NA	2	NA	1	NA	NA	NA	NA	NA	NA	NA	NA	NA	NA	NA	NA	NA	NA	NA	1	2	2	NA	NA	NA	2	2	NA	2	NA	NA	NA	NA	NA	0	NA	NA	1	NA	NA	NA	1	1	0	NA	NA	0
541	s7_541-106	NA	NA	2	NA	1	NA	NA	NA	NA	NA	NA	NA	NA	NA	NA	NA	NA	NA	NA	NA	1	0	0	NA	NA	NA	1	1	NA	1	NA	NA	NA	NA	NA	1	NA	NA	0	NA	NA	NA	1	1	1	NA	NA	1
541	s7_541-105	NA	NA	2	NA	1	NA	NA	NA	NA	NA	NA	NA	NA	NA	NA	NA	NA	NA	NA	NA	1	2	2	NA	NA	NA	2	2	NA	1	NA	NA	NA	NA	NA	1	NA	NA	2	NA	NA	NA	1	1	1	NA	NA	1
541	s7_541-109	NA	NA	1	NA	0	NA	NA	NA	NA	NA	NA	NA	NA	NA	NA	NA	NA	NA	NA	NA	1	1	1	NA	NA	NA	1	0	NA	0	NA	NA	NA	NA	NA	0	NA	NA	0	NA	NA	NA	2	2	1	NA	NA	1
541	s6_541-173	NA	NA	1	NA	1	NA	NA	NA	NA	NA	NA	NA	NA	NA	NA	NA	NA	NA	NA	NA	2	2	2	NA	NA	NA	0	0	NA	1	NA	NA	NA	NA	NA	0	NA	NA	0	NA	NA	NA	1	1	0	NA	NA	0
541	s6_541-172	NA	NA	2	NA	0	NA	NA	NA	NA	NA	NA	NA	NA	NA	NA	NA	NA	NA	NA	NA	0	1	1	NA	NA	NA	1	1	NA	0	NA	NA	NA	NA	NA	2	NA	NA	0	NA	NA	NA	2	2	1	NA	NA	1
541	s6_541-171	NA	NA	2	NA	1	NA	NA	NA	NA	NA	NA	NA	NA	NA	NA	NA	NA	NA	NA	NA	1	1	1	NA	NA	NA	1	1	NA	1	NA	NA	NA	NA	NA	0	NA	NA	0	NA	NA	NA	1	1	2	NA	NA	2
541	s6_541-170	NA	NA	1	NA	0	NA	NA	NA	NA	NA	NA	NA	NA	NA	NA	NA	NA	NA	NA	NA	2	0	0	NA	NA	NA	0	1	NA	1	NA	NA	NA	NA	NA	0	NA	NA	2	NA	NA	NA	2	1	1	NA	NA	1
541	s6_541-174	NA	NA	2	NA	2	NA	NA	NA	NA	NA	NA	NA	NA	NA	NA	NA	NA	NA	NA	NA	1	0	0	NA	NA	NA	0	1	NA	1	NA	NA	NA	NA	NA	1	NA	NA	1	NA	NA	NA	0	0	0	NA	NA	0
541	s7_541-177	NA	NA	1	NA	0	NA	NA	NA	NA	NA	NA	NA	NA	NA	NA	NA	NA	NA	NA	NA	0	2	2	NA	NA	NA	2	2	NA	2	NA	NA	NA	NA	NA	2	NA	NA	1	NA	NA	NA	2	2	0	NA	NA	0
541	s7_541-175	NA	NA	0	NA	2	NA	NA	NA	NA	NA	NA	NA	NA	NA	NA	NA	NA	NA	NA	NA	2	1	1	NA	NA	NA	1	2	NA	2	NA	NA	NA	NA	NA	2	NA	NA	1	NA	NA	NA	1	1	0	NA	NA	0
541	s7_541-179	NA	NA	1	NA	0	NA	NA	NA	NA	NA	NA	NA	NA	NA	NA	NA	NA	NA	NA	NA	0	0	0	NA	NA	NA	0	1	NA	2	NA	NA	NA	NA	NA	2	NA	NA	2	NA	NA	NA	0	0	2	NA	NA	2
541	s6_541-107	NA	NA	0	NA	1	NA	NA	NA	NA	NA	NA	NA	NA	NA	NA	NA	NA	NA	NA	NA	2	1	1	NA	NA	NA	0	0	NA	0	NA	NA	NA	NA	NA	1	NA	NA	1	NA	NA	NA	1	1	2	NA	NA	2
541	s6_541-104	NA	NA	1	NA	1	NA	NA	NA	NA	NA	NA	NA	NA	NA	NA	NA	NA	NA	NA	NA	1	2	2	NA	NA	NA	1	1	NA	1	NA	NA	NA	NA	NA	0	NA	NA	1	NA	NA	NA	2	2	1	NA	NA	1
541	s6_541-103	NA	NA	1	NA	0	NA	NA	NA	NA	NA	NA	NA	NA	NA	NA	NA	NA	NA	NA	NA	1	2	2	NA	NA	NA	2	1	NA	1	NA	NA	NA	NA	NA	0	NA	NA	0	NA	NA	NA	1	1	2	NA	NA	2
541	s6_541-108	NA	NA	1	NA	1	NA	NA	NA	NA	NA	NA	NA	NA	NA	NA	NA	NA	NA	NA	NA	0	1	1	NA	NA	NA	1	1	NA	1	NA	NA	NA	NA	NA	1	NA	NA	2	NA	NA	NA	0	0	1	NA	NA	1
541	s25_541-62	NA	NA	0	NA	0	NA	NA	NA	NA	NA	NA	NA	NA	NA	NA	NA	NA	NA	NA	NA	2	1	1	NA	NA	NA	0	0	NA	0	NA	NA	NA	NA	NA	0	NA	NA	1	NA	NA	NA	1	1	1	NA	NA	1
541	s25_541-60	NA	NA	1	NA	1	NA	NA	NA	NA	NA	NA	NA	NA	NA	NA	NA	NA	NA	NA	NA	2	1	1	NA	NA	NA	0	0	NA	0	NA	NA	NA	NA	NA	2	NA	NA	1	NA	NA	NA	2	2	2	NA	NA	2
541	s7_541-168	NA	NA	2	NA	0	NA	NA	NA	NA	NA	NA	NA	NA	NA	NA	NA	NA	NA	NA	NA	1	1	1	NA	NA	NA	1	1	NA	2	NA	NA	NA	NA	NA	1	NA	NA	0	NA	NA	NA	2	2	0	NA	NA	0
541	s6_541-114	NA	NA	0	NA	1	NA	NA	NA	NA	NA	NA	NA	NA	NA	NA	NA	NA	NA	NA	NA	1	0	0	NA	NA	NA	1	1	NA	1	NA	NA	NA	NA	NA	1	NA	NA	0	NA	NA	NA	2	2	0	NA	NA	0
541	s6_541-111	NA	NA	1	NA	1	NA	NA	NA	NA	NA	NA	NA	NA	NA	NA	NA	NA	NA	NA	NA	1	0	0	NA	NA	NA	0	0	NA	0	NA	NA	NA	NA	NA	1	NA	NA	1	NA	NA	NA	2	2	0	NA	NA	0
541	s6_541-112	NA	NA	2	NA	0	NA	NA	NA	NA	NA	NA	NA	NA	NA	NA	NA	NA	NA	NA	NA	1	0	0	NA	NA	NA	1	1	NA	2	NA	NA	NA	NA	NA	1	NA	NA	1	NA	NA	NA	1	1	2	NA	NA	2
541	s6_541-118	NA	NA	0	NA	2	NA	NA	NA	NA	NA	NA	NA	NA	NA	NA	NA	NA	NA	NA	NA	2	1	0	NA	NA	NA	1	1	NA	1	NA	NA	NA	NA	NA	1	NA	NA	0	NA	NA	NA	0	0	0	NA	NA	0
541	s7_541-150	NA	NA	1	NA	2	NA	NA	NA	NA	NA	NA	NA	NA	NA	NA	NA	NA	NA	NA	NA	1	1	1	NA	NA	NA	1	1	NA	1	NA	NA	NA	NA	NA	1	NA	NA	1	NA	NA	NA	2	2	1	NA	NA	1
541	s7_541-151	NA	NA	0	NA	0	NA	NA	NA	NA	NA	NA	NA	NA	NA	NA	NA	NA	NA	NA	NA	2	1	1	NA	NA	NA	2	2	NA	2	NA	NA	NA	NA	NA	1	NA	NA	2	NA	NA	NA	1	1	1	NA	NA	1
541	s6_541-120	NA	NA	0	NA	2	NA	NA	NA	NA	NA	NA	NA	NA	NA	NA	NA	NA	NA	NA	NA	2	1	1	NA	NA	NA	1	2	NA	1	NA	NA	NA	NA	NA	0	NA	NA	0	NA	NA	NA	2	2	1	NA	NA	1
541	s6_541-127	NA	NA	2	NA	2	NA	NA	NA	NA	NA	NA	NA	NA	NA	NA	NA	NA	NA	NA	NA	1	1	2	NA	NA	NA	1	0	NA	0	NA	NA	NA	NA	NA	1	NA	NA	1	NA	NA	NA	1	1	1	NA	NA	1
541	s4_541-28b	NA	NA	1	NA	0	NA	NA	NA	NA	NA	NA	NA	NA	NA	NA	NA	NA	NA	NA	NA	2	2	2	NA	NA	NA	1	1	NA	0	NA	NA	NA	NA	NA	1	NA	NA	1	NA	NA	NA	1	1	0	NA	NA	0
541	s4_541-93	NA	NA	2	NA	2	NA	NA	NA	NA	NA	NA	NA	NA	NA	NA	NA	NA	NA	NA	NA	0	0	0	NA	NA	NA	1	1	NA	1	NA	NA	NA	NA	NA	1	NA	NA	1	NA	NA	NA	2	2	1	NA	NA	1
541	s4_541-91	NA	NA	1	NA	1	NA	NA	NA	NA	NA	NA	NA	NA	NA	NA	NA	NA	NA	NA	NA	1	0	0	NA	NA	NA	1	1	NA	1	NA	NA	NA	NA	NA	2	NA	NA	1	NA	NA	NA	2	2	0	NA	NA	0
541	s4_541-97	NA	NA	0	NA	1	NA	NA	NA	NA	NA	NA	NA	NA	NA	NA	NA	NA	NA	NA	NA	1	1	1	NA	NA	NA	2	2	NA	2	NA	NA	NA	NA	NA	1	NA	NA	0	NA	NA	NA	0	0	1	NA	NA	1
541	s4_541-94	NA	NA	1	NA	0	NA	NA	NA	NA	NA	NA	NA	NA	NA	NA	NA	NA	NA	NA	NA	0	2	2	NA	NA	NA	1	1	NA	1	NA	NA	NA	NA	NA	2	NA	NA	2	NA	NA	NA	1	1	2	NA	NA	2
541	s7_541-149	NA	NA	1	NA	1	NA	NA	NA	NA	NA	NA	NA	NA	NA	NA	NA	NA	NA	NA	NA	1	0	0	NA	NA	NA	1	1	NA	1	NA	NA	NA	NA	NA	1	NA	NA	0	NA	NA	NA	1	1	0	NA	NA	0
541	s7_541-147	NA	NA	0	NA	2	NA	NA	NA	NA	NA	NA	NA	NA	NA	NA	NA	NA	NA	NA	NA	1	1	1	NA	NA	NA	0	0	NA	0	NA	NA	NA	NA	NA	1	NA	NA	0	NA	NA	NA	0	0	1	NA	NA	1
541	s7_541-146	NA	NA	1	NA	0	NA	NA	NA	NA	NA	NA	NA	NA	NA	NA	NA	NA	NA	NA	NA	2	0	1	NA	NA	NA	1	2	NA	1	NA	NA	NA	NA	NA	1	NA	NA	1	NA	NA	NA	2	2	2	NA	NA	2
541	s7_541-145	NA	NA	2	NA	2	NA	NA	NA	NA	NA	NA	NA	NA	NA	NA	NA	NA	NA	NA	NA	2	2	2	NA	NA	NA	2	2	NA	1	NA	NA	NA	NA	NA	0	NA	NA	0	NA	NA	NA	2	2	1	NA	NA	1
541	s7_541-144	NA	NA	1	NA	1	NA	NA	NA	NA	NA	NA	NA	NA	NA	NA	NA	NA	NA	NA	NA	1	2	1	NA	NA	NA	2	1	NA	1	NA	NA	NA	NA	NA	0	NA	NA	1	NA	NA	NA	2	2	0	NA	NA	0
541	s7_541-143	NA	NA	0	NA	0	NA	NA	NA	NA	NA	NA	NA	NA	NA	NA	NA	NA	NA	NA	NA	0	1	1	NA	NA	NA	1	1	NA	1	NA	NA	NA	NA	NA	1	NA	NA	1	NA	NA	NA	2	2	2	NA	NA	2
541	s7_541-142	NA	NA	2	NA	2	NA	NA	NA	NA	NA	NA	NA	NA	NA	NA	NA	NA	NA	NA	NA	1	2	2	NA	NA	NA	1	1	NA	1	NA	NA	NA	NA	NA	2	NA	NA	2	NA	NA	NA	1	1	1	NA	NA	1
541	s7_541-141	NA	NA	2	NA	0	NA	NA	NA	NA	NA	NA	NA	NA	NA	NA	NA	NA	NA	NA	NA	1	0	0	NA	NA	NA	1	1	NA	1	NA	NA	NA	NA	NA	0	NA	NA	1	NA	NA	NA	1	1	2	NA	NA	2
541	s7_541-140	NA	NA	0	NA	0	NA	NA	NA	NA	NA	NA	NA	NA	NA	NA	NA	NA	NA	NA	NA	0	1	1	NA	NA	NA	1	1	NA	1	NA	NA	NA	NA	NA	0	NA	NA	0	NA	NA	NA	1	1	1	NA	NA	1
541	s67_541-193	NA	NA	1	NA	0	NA	NA	NA	NA	NA	NA	NA	NA	NA	NA	NA	NA	NA	NA	NA	0	1	1	NA	NA	NA	1	1	NA	1	NA	NA	NA	NA	NA	1	NA	NA	0	NA	NA	NA	1	1	1	NA	NA	1
541	s3_541-17	NA	NA	0	NA	1	NA	NA	NA	NA	NA	NA	NA	NA	NA	NA	NA	NA	NA	NA	NA	1	1	1	NA	NA	NA	1	1	NA	1	NA	NA	NA	NA	NA	1	NA	NA	2	NA	NA	NA	1	1	0	NA	NA	0
541	s3_541-14	NA	NA	0	NA	1	NA	NA	NA	NA	NA	NA	NA	NA	NA	NA	NA	NA	NA	NA	NA	1	0	0	NA	NA	NA	1	1	NA	1	NA	NA	NA	NA	NA	0	NA	NA	0	NA	NA	NA	2	2	0	NA	NA	0
541	s3_541-13	NA	NA	0	NA	1	NA	NA	NA	NA	NA	NA	NA	NA	NA	NA	NA	NA	NA	NA	NA	2	0	1	NA	NA	NA	1	1	NA	0	NA	NA	NA	NA	NA	0	NA	NA	0	NA	NA	NA	1	1	1	NA	NA	1
541	s2_541-36	NA	NA	1	NA	1	NA	NA	NA	NA	NA	NA	NA	NA	NA	NA	NA	NA	NA	NA	NA	2	2	2	NA	NA	NA	2	2	NA	1	NA	NA	NA	NA	NA	1	NA	NA	1	NA	NA	NA	2	1	1	NA	NA	1
541	s2_541-34	NA	NA	1	NA	0	NA	NA	NA	NA	NA	NA	NA	NA	NA	NA	NA	NA	NA	NA	NA	1	0	0	NA	NA	NA	0	0	NA	0	NA	NA	NA	NA	NA	0	NA	NA	0	NA	NA	NA	2	2	1	NA	NA	1
541	s2_541-33	NA	NA	1	NA	1	NA	NA	NA	NA	NA	NA	NA	NA	NA	NA	NA	NA	NA	NA	NA	1	2	2	NA	NA	NA	1	1	NA	1	NA	NA	NA	NA	NA	2	NA	NA	2	NA	NA	NA	1	1	1	NA	NA	1
541	s2_541-32	NA	NA	0	NA	2	NA	NA	NA	NA	NA	NA	NA	NA	NA	NA	NA	NA	NA	NA	NA	1	1	1	NA	NA	NA	1	1	NA	2	NA	NA	NA	NA	NA	1	NA	NA	1	NA	NA	NA	2	2	1	NA	NA	1
541	s6_541-131	NA	NA	0	NA	0	NA	NA	NA	NA	NA	NA	NA	NA	NA	NA	NA	NA	NA	NA	NA	2	2	1	NA	NA	NA	0	0	NA	0	NA	NA	NA	NA	NA	2	NA	NA	2	NA	NA	NA	1	1	1	NA	NA	1
541	s6_541-130	NA	NA	0	NA	2	NA	NA	NA	NA	NA	NA	NA	NA	NA	NA	NA	NA	NA	NA	NA	1	2	0	NA	NA	NA	0	1	NA	1	NA	NA	NA	NA	NA	1	NA	NA	1	NA	NA	NA	2	2	2	NA	NA	2
541	s25_541-58	NA	NA	2	NA	1	NA	NA	NA	NA	NA	NA	NA	NA	NA	NA	NA	NA	NA	NA	NA	1	0	0	NA	NA	NA	0	0	NA	0	NA	NA	NA	NA	NA	1	NA	NA	1	NA	NA	NA	1	1	0	NA	NA	0
541	s4_541-88	NA	NA	0	NA	1	NA	NA	NA	NA	NA	NA	NA	NA	NA	NA	NA	NA	NA	NA	NA	1	1	1	NA	NA	NA	1	1	NA	1	NA	NA	NA	NA	NA	2	NA	NA	0	NA	NA	NA	2	2	0	NA	NA	0
541	s4_541-85	NA	NA	2	NA	1	NA	NA	NA	NA	NA	NA	NA	NA	NA	NA	NA	NA	NA	NA	NA	1	2	2	NA	NA	NA	1	1	NA	1	NA	NA	NA	NA	NA	1	NA	NA	1	NA	NA	NA	2	2	1	NA	NA	1
541	s4_541-87	NA	NA	0	NA	0	NA	NA	NA	NA	NA	NA	NA	NA	NA	NA	NA	NA	NA	NA	NA	1	1	1	NA	NA	NA	0	0	NA	1	NA	NA	NA	NA	NA	1	NA	NA	0	NA	NA	NA	2	2	1	NA	NA	1
541	s4_541-81	NA	NA	1	NA	2	NA	NA	NA	NA	NA	NA	NA	NA	NA	NA	NA	NA	NA	NA	NA	1	2	2	NA	NA	NA	2	2	NA	2	NA	NA	NA	NA	NA	1	NA	NA	2	NA	NA	NA	1	1	2	NA	NA	2
541	s4_541-83	NA	NA	1	NA	1	NA	NA	NA	NA	NA	NA	NA	NA	NA	NA	NA	NA	NA	NA	NA	1	0	0	NA	NA	NA	1	1	NA	2	NA	NA	NA	NA	NA	0	NA	NA	0	NA	NA	NA	1	1	1	NA	NA	1
541	s3_541-21	NA	NA	2	NA	1	NA	NA	NA	NA	NA	NA	NA	NA	NA	NA	NA	NA	NA	NA	NA	1	1	1	NA	NA	NA	0	0	NA	0	NA	NA	NA	NA	NA	0	NA	NA	0	NA	NA	NA	0	0	1	NA	NA	1
541	s4_541-100	NA	NA	0	NA	1	NA	NA	NA	NA	NA	NA	NA	NA	NA	NA	NA	NA	NA	NA	NA	0	1	1	NA	NA	NA	0	0	NA	1	NA	NA	NA	NA	NA	1	NA	NA	1	NA	NA	NA	1	1	1	NA	NA	1
541	s4_541-101	NA	NA	0	NA	2	NA	NA	NA	NA	NA	NA	NA	NA	NA	NA	NA	NA	NA	NA	NA	2	1	1	NA	NA	NA	1	0	NA	0	NA	NA	NA	NA	NA	1	NA	NA	0	NA	NA	NA	2	2	0	NA	NA	0
541	s5_541-73	NA	NA	1	NA	0	NA	NA	NA	NA	NA	NA	NA	NA	NA	NA	NA	NA	NA	NA	NA	2	1	1	NA	NA	NA	1	1	NA	1	NA	NA	NA	NA	NA	2	NA	NA	2	NA	NA	NA	2	2	0	NA	NA	0
541	s7_541-29	NA	NA	0	NA	0	NA	NA	NA	NA	NA	NA	NA	NA	NA	NA	NA	NA	NA	NA	NA	1	0	0	NA	NA	NA	0	1	NA	1	NA	NA	NA	NA	NA	1	NA	NA	0	NA	NA	NA	2	2	1	NA	NA	1
541	s4_541-71	NA	NA	1	NA	1	NA	NA	NA	NA	NA	NA	NA	NA	NA	NA	NA	NA	NA	NA	NA	1	2	2	NA	NA	NA	2	1	NA	1	NA	NA	NA	NA	NA	1	NA	NA	2	NA	NA	NA	1	1	2	NA	NA	2
541	s4_541-77	NA	NA	1	NA	1	NA	NA	NA	NA	NA	NA	NA	NA	NA	NA	NA	NA	NA	NA	NA	0	0	1	NA	NA	NA	1	1	NA	1	NA	NA	NA	NA	NA	1	NA	NA	1	NA	NA	NA	0	0	0	NA	NA	0
541	s4_541-79	NA	NA	0	NA	0	NA	NA	NA	NA	NA	NA	NA	NA	NA	NA	NA	NA	NA	NA	NA	2	1	1	NA	NA	NA	1	1	NA	1	NA	NA	NA	NA	NA	1	NA	NA	2	NA	NA	NA	1	1	1	NA	NA	1
62	s7_62-83	NA	NA	1	NA	NA	NA	1	NA	NA	NA	2	NA	NA	NA	NA	NA	2	NA	NA	NA	NA	NA	0	NA	NA	NA	0	NA	NA	1	0	0	NA	2	NA	2	NA	NA	NA	NA	NA	NA	NA	0	1	1	NA	NA
62	s7_62-88	NA	NA	0	NA	NA	NA	2	NA	NA	NA	0	NA	NA	NA	NA	NA	1	NA	NA	NA	NA	NA	0	NA	NA	NA	2	NA	NA	2	2	2	NA	1	NA	1	NA	NA	NA	NA	NA	NA	NA	2	1	1	NA	NA
62	s4_62-133	NA	NA	1	NA	NA	NA	0	NA	NA	NA	0	NA	NA	NA	NA	NA	2	NA	NA	NA	NA	NA	2	NA	NA	NA	1	NA	NA	1	0	1	NA	1	NA	1	NA	NA	NA	NA	NA	NA	NA	1	1	1	NA	NA
62	s4_62-138	NA	NA	1	NA	NA	NA	2	NA	NA	NA	1	NA	NA	NA	NA	NA	1	NA	NA	NA	NA	NA	1	NA	NA	NA	1	NA	NA	1	2	2	NA	2	NA	2	NA	NA	NA	NA	NA	NA	NA	1	1	1	NA	NA
62	s3_62-98	NA	NA	2	NA	NA	NA	0	NA	NA	NA	1	NA	NA	NA	NA	NA	0	NA	NA	NA	NA	NA	1	NA	NA	NA	0	NA	NA	0	1	0	NA	1	NA	0	NA	NA	NA	NA	NA	NA	NA	1	2	1	NA	NA
62	s3_62-95	NA	NA	0	NA	NA	NA	2	NA	NA	NA	1	NA	NA	NA	NA	NA	2	NA	NA	NA	NA	NA	1	NA	NA	NA	0	NA	NA	1	2	2	NA	1	NA	1	NA	NA	NA	NA	NA	NA	NA	2	1	2	NA	NA
62	s3_62-190	NA	NA	1	NA	NA	NA	1	NA	NA	NA	1	NA	NA	NA	NA	NA	1	NA	NA	NA	NA	NA	2	NA	NA	NA	2	NA	NA	1	1	1	NA	1	NA	1	NA	NA	NA	NA	NA	NA	NA	0	1	0	NA	NA
62	s4_62-90	NA	NA	2	NA	NA	NA	1	NA	NA	NA	1	NA	NA	NA	NA	NA	1	NA	NA	NA	NA	NA	0	NA	NA	NA	1	NA	NA	2	1	0	NA	2	NA	2	NA	NA	NA	NA	NA	NA	NA	1	1	2	NA	NA
62	s4_62-96	NA	NA	0	NA	NA	NA	2	NA	NA	NA	1	NA	NA	NA	NA	NA	2	NA	NA	NA	NA	NA	0	NA	NA	NA	1	NA	NA	2	1	1	NA	2	NA	2	NA	NA	NA	NA	NA	NA	NA	2	1	1	NA	NA
62	s7_62-97	NA	NA	2	NA	NA	NA	1	NA	NA	NA	1	NA	NA	NA	NA	NA	1	NA	NA	NA	NA	NA	2	NA	NA	NA	2	NA	NA	2	1	1	NA	1	NA	1	NA	NA	NA	NA	NA	NA	NA	1	1	0	NA	NA
62	s4_62-107	NA	NA	0	NA	NA	NA	0	NA	NA	NA	0	NA	NA	NA	NA	NA	1	NA	NA	NA	NA	NA	2	NA	NA	NA	1	NA	NA	0	1	1	NA	2	NA	1	NA	NA	NA	NA	NA	NA	NA	1	0	1	NA	NA
62	s4_62-103	NA	NA	2	NA	NA	NA	1	NA	NA	NA	1	NA	NA	NA	NA	NA	1	NA	NA	NA	NA	NA	0	NA	NA	NA	0	NA	NA	0	1	1	NA	2	NA	1	NA	NA	NA	NA	NA	NA	NA	1	1	2	NA	NA
62	s4_62-101	NA	NA	2	NA	NA	NA	1	NA	NA	NA	1	NA	NA	NA	NA	NA	2	NA	NA	NA	NA	NA	1	NA	NA	NA	2	NA	NA	1	2	2	NA	1	NA	1	NA	NA	NA	NA	NA	NA	NA	0	2	0	NA	NA
62	s4_62-109	NA	NA	1	NA	NA	NA	1	NA	NA	NA	1	NA	NA	NA	NA	NA	1	NA	NA	NA	NA	NA	1	NA	NA	NA	2	NA	NA	1	0	0	NA	1	NA	1	NA	NA	NA	NA	NA	NA	NA	0	0	1	NA	NA
62	s3_62-155	NA	NA	2	NA	NA	NA	2	NA	NA	NA	1	NA	NA	NA	NA	NA	2	NA	NA	NA	NA	NA	0	NA	NA	NA	2	NA	NA	1	2	1	NA	1	NA	1	NA	NA	NA	NA	NA	NA	NA	1	0	2	NA	NA
62	s5_62-124	NA	NA	0	NA	NA	NA	2	NA	NA	NA	2	NA	NA	NA	NA	NA	2	NA	NA	NA	NA	NA	1	NA	NA	NA	2	NA	NA	2	1	1	NA	1	NA	1	NA	NA	NA	NA	NA	NA	NA	1	1	1	NA	NA
62	s3_62-186	NA	NA	2	NA	NA	NA	2	NA	NA	NA	1	NA	NA	NA	NA	NA	1	NA	NA	NA	NA	NA	2	NA	NA	NA	1	NA	NA	1	2	2	NA	1	NA	2	NA	NA	NA	NA	NA	NA	NA	1	1	1	NA	NA
62	s3_62-187	NA	NA	2	NA	NA	NA	1	NA	NA	NA	1	NA	NA	NA	NA	NA	1	NA	NA	NA	NA	NA	1	NA	NA	NA	1	NA	NA	1	1	1	NA	2	NA	1	NA	NA	NA	NA	NA	NA	NA	1	0	1	NA	NA
62	s3_62-182	NA	NA	2	NA	NA	NA	1	NA	NA	NA	2	NA	NA	NA	NA	NA	0	NA	NA	NA	NA	NA	2	NA	NA	NA	1	NA	NA	2	0	1	NA	0	NA	0	NA	NA	NA	NA	NA	NA	NA	1	2	1	NA	NA
62	s3_62-180	NA	NA	2	NA	NA	NA	0	NA	NA	NA	1	NA	NA	NA	NA	NA	1	NA	NA	NA	NA	NA	1	NA	NA	NA	1	NA	NA	2	2	2	NA	0	NA	0	NA	NA	NA	NA	NA	NA	NA	1	0	2	NA	NA
62	s3_62-181	NA	NA	1	NA	NA	NA	1	NA	NA	NA	1	NA	NA	NA	NA	NA	0	NA	NA	NA	NA	NA	1	NA	NA	NA	1	NA	NA	1	1	0	NA	2	NA	2	NA	NA	NA	NA	NA	NA	NA	1	0	1	NA	NA
62	s3_62-189	NA	NA	1	NA	NA	NA	2	NA	NA	NA	1	NA	NA	NA	NA	NA	0	NA	NA	NA	NA	NA	1	NA	NA	NA	2	NA	NA	1	1	1	NA	2	NA	2	NA	NA	NA	NA	NA	NA	NA	1	2	0	NA	NA
62	s7_62-129	NA	NA	0	NA	NA	NA	1	NA	NA	NA	1	NA	NA	NA	NA	NA	1	NA	NA	NA	NA	NA	0	NA	NA	NA	0	NA	NA	2	0	0	NA	0	NA	0	NA	NA	NA	NA	NA	NA	NA	2	1	1	NA	NA
62	s4_62-89	NA	NA	0	NA	NA	NA	1	NA	NA	NA	1	NA	NA	NA	NA	NA	1	NA	NA	NA	NA	NA	2	NA	NA	NA	1	NA	NA	1	1	1	NA	1	NA	1	NA	NA	NA	NA	NA	NA	NA	1	2	2	NA	NA
62	s4_62-85	NA	NA	2	NA	NA	NA	0	NA	NA	NA	0	NA	NA	NA	NA	NA	1	NA	NA	NA	NA	NA	2	NA	NA	NA	1	NA	NA	0	1	0	NA	2	NA	2	NA	NA	NA	NA	NA	NA	NA	0	1	1	NA	NA
62	s4_62-84	NA	NA	1	NA	NA	NA	2	NA	NA	NA	2	NA	NA	NA	NA	NA	1	NA	NA	NA	NA	NA	0	NA	NA	NA	1	NA	NA	1	0	0	NA	1	NA	1	NA	NA	NA	NA	NA	NA	NA	1	1	1	NA	NA
62	s4_62-86	NA	NA	0	NA	NA	NA	0	NA	NA	NA	2	NA	NA	NA	NA	NA	1	NA	NA	NA	NA	NA	2	NA	NA	NA	1	NA	NA	0	2	2	NA	2	NA	2	NA	NA	NA	NA	NA	NA	NA	1	0	2	NA	NA
62	s4_62-82	NA	NA	1	NA	NA	NA	1	NA	NA	NA	1	NA	NA	NA	NA	NA	0	NA	NA	NA	NA	NA	1	NA	NA	NA	0	NA	NA	1	1	1	NA	2	NA	2	NA	NA	NA	NA	NA	NA	NA	1	1	1	NA	NA
62	s5_62-131	NA	NA	0	NA	NA	NA	2	NA	NA	NA	1	NA	NA	NA	NA	NA	1	NA	NA	NA	NA	NA	1	NA	NA	NA	1	NA	NA	1	1	2	NA	0	NA	0	NA	NA	NA	NA	NA	NA	NA	1	1	1	NA	NA
62	s5_62-130	NA	NA	1	NA	NA	NA	1	NA	NA	NA	1	NA	NA	NA	NA	NA	2	NA	NA	NA	NA	NA	0	NA	NA	NA	2	NA	NA	2	1	2	NA	1	NA	1	NA	NA	NA	NA	NA	NA	NA	1	0	2	NA	NA
62	s5_62-132	NA	NA	1	NA	NA	NA	2	NA	NA	NA	2	NA	NA	NA	NA	NA	1	NA	NA	NA	NA	NA	2	NA	NA	NA	0	NA	NA	0	1	1	NA	1	NA	1	NA	NA	NA	NA	NA	NA	NA	0	1	0	NA	NA
62	s5_62-135	NA	NA	0	NA	NA	NA	1	NA	NA	NA	2	NA	NA	NA	NA	NA	0	NA	NA	NA	NA	NA	1	NA	NA	NA	2	NA	NA	2	2	1	NA	1	NA	1	NA	NA	NA	NA	NA	NA	NA	1	1	1	NA	NA
62	s5_62-134	NA	NA	1	NA	NA	NA	1	NA	NA	NA	0	NA	NA	NA	NA	NA	0	NA	NA	NA	NA	NA	1	NA	NA	NA	1	NA	NA	1	1	2	NA	0	NA	1	NA	NA	NA	NA	NA	NA	NA	1	1	1	NA	NA
62	s5_62-137	NA	NA	1	NA	NA	NA	1	NA	NA	NA	0	NA	NA	NA	NA	NA	1	NA	NA	NA	NA	NA	1	NA	NA	NA	1	NA	NA	1	2	2	NA	1	NA	1	NA	NA	NA	NA	NA	NA	NA	1	2	0	NA	NA
62	s5_62-139	NA	NA	1	NA	NA	NA	1	NA	NA	NA	0	NA	NA	NA	NA	NA	0	NA	NA	NA	NA	NA	1	NA	NA	NA	0	NA	NA	0	1	1	NA	0	NA	0	NA	NA	NA	NA	NA	NA	NA	1	0	2	NA	NA
62	s7_62-148	NA	NA	0	NA	NA	NA	0	NA	NA	NA	0	NA	NA	NA	NA	NA	2	NA	NA	NA	NA	NA	1	NA	NA	NA	2	NA	NA	1	2	2	NA	1	NA	1	NA	NA	NA	NA	NA	NA	NA	1	1	2	NA	NA
62	s7_62-149	NA	NA	0	NA	NA	NA	2	NA	NA	NA	1	NA	NA	NA	NA	NA	2	NA	NA	NA	NA	NA	1	NA	NA	NA	1	NA	NA	1	1	1	NA	0	NA	0	NA	NA	NA	NA	NA	NA	NA	0	1	2	NA	NA
62	s5_62-123	NA	NA	1	NA	NA	NA	0	NA	NA	NA	1	NA	NA	NA	NA	NA	0	NA	NA	NA	NA	NA	0	NA	NA	NA	0	NA	NA	1	0	1	NA	1	NA	1	NA	NA	NA	NA	NA	NA	NA	0	1	1	NA	NA
62	s5_62-121	NA	NA	1	NA	NA	NA	2	NA	NA	NA	1	NA	NA	NA	NA	NA	1	NA	NA	NA	NA	NA	1	NA	NA	NA	1	NA	NA	1	2	2	NA	0	NA	1	NA	NA	NA	NA	NA	NA	NA	0	0	0	NA	NA
62	s5_62-126	NA	NA	1	NA	NA	NA	1	NA	NA	NA	2	NA	NA	NA	NA	NA	2	NA	NA	NA	NA	NA	1	NA	NA	NA	1	NA	NA	0	0	1	NA	0	NA	0	NA	NA	NA	NA	NA	NA	NA	1	1	2	NA	NA
62	s3_62-154	NA	NA	0	NA	NA	NA	1	NA	NA	NA	0	NA	NA	NA	NA	NA	1	NA	NA	NA	NA	NA	0	NA	NA	NA	0	NA	NA	0	1	0	NA	1	NA	1	NA	NA	NA	NA	NA	NA	NA	2	0	2	NA	NA
62	s3_62-157	NA	NA	0	NA	NA	NA	1	NA	NA	NA	1	NA	NA	NA	NA	NA	2	NA	NA	NA	NA	NA	2	NA	NA	NA	2	NA	NA	2	0	0	NA	1	NA	1	NA	NA	NA	NA	NA	NA	NA	1	2	0	NA	NA
62	s5_62-125	NA	NA	1	NA	NA	NA	2	NA	NA	NA	1	NA	NA	NA	NA	NA	2	NA	NA	NA	NA	NA	1	NA	NA	NA	1	NA	NA	1	1	2	NA	1	NA	1	NA	NA	NA	NA	NA	NA	NA	1	1	0	NA	NA
62	s4_62-143	NA	NA	2	NA	NA	NA	1	NA	NA	NA	0	NA	NA	NA	NA	NA	1	NA	NA	NA	NA	NA	2	NA	NA	NA	2	NA	NA	0	0	1	NA	0	NA	0	NA	NA	NA	NA	NA	NA	NA	1	2	2	NA	NA
62	s4_62-140	NA	NA	2	NA	NA	NA	0	NA	NA	NA	2	NA	NA	NA	NA	NA	1	NA	NA	NA	NA	NA	2	NA	NA	NA	2	NA	NA	1	1	2	NA	1	NA	1	NA	NA	NA	NA	NA	NA	NA	0	0	2	NA	NA
62	s4_62-144	NA	NA	0	NA	NA	NA	0	NA	NA	NA	0	NA	NA	NA	NA	NA	1	NA	NA	NA	NA	NA	2	NA	NA	NA	2	NA	NA	0	1	1	NA	1	NA	1	NA	NA	NA	NA	NA	NA	NA	1	1	1	NA	NA
62	s57_62-142	NA	NA	1	NA	NA	NA	0	NA	NA	NA	1	NA	NA	NA	NA	NA	0	NA	NA	NA	NA	NA	0	NA	NA	NA	1	NA	NA	2	0	0	NA	0	NA	0	NA	NA	NA	NA	NA	NA	NA	1	0	1	NA	NA
62	s47_62-87	NA	NA	1	NA	NA	NA	2	NA	NA	NA	1	NA	NA	NA	NA	NA	1	NA	NA	NA	NA	NA	0	NA	NA	NA	0	NA	NA	2	0	0	NA	2	NA	2	NA	NA	NA	NA	NA	NA	NA	1	1	1	NA	NA
62	s5_62-117	NA	NA	1	NA	NA	NA	0	NA	NA	NA	1	NA	NA	NA	NA	NA	1	NA	NA	NA	NA	NA	0	NA	NA	NA	0	NA	NA	1	1	1	NA	0	NA	0	NA	NA	NA	NA	NA	NA	NA	2	1	2	NA	NA
62	s5_62-116	NA	NA	2	NA	NA	NA	2	NA	NA	NA	0	NA	NA	NA	NA	NA	0	NA	NA	NA	NA	NA	1	NA	NA	NA	1	NA	NA	1	0	0	NA	1	NA	1	NA	NA	NA	NA	NA	NA	NA	1	0	1	NA	NA
62	s5_62-115	NA	NA	0	NA	NA	NA	2	NA	NA	NA	0	NA	NA	NA	NA	NA	0	NA	NA	NA	NA	NA	1	NA	NA	NA	1	NA	NA	2	1	2	NA	2	NA	2	NA	NA	NA	NA	NA	NA	NA	1	1	2	NA	NA
62	s5_62-114	NA	NA	2	NA	NA	NA	0	NA	NA	NA	0	NA	NA	NA	NA	NA	1	NA	NA	NA	NA	NA	2	NA	NA	NA	1	NA	NA	1	0	0	NA	2	NA	2	NA	NA	NA	NA	NA	NA	NA	1	1	1	NA	NA
62	s5_62-113	NA	NA	1	NA	NA	NA	2	NA	NA	NA	2	NA	NA	NA	NA	NA	1	NA	NA	NA	NA	NA	0	NA	NA	NA	1	NA	NA	0	1	2	NA	2	NA	2	NA	NA	NA	NA	NA	NA	NA	1	1	1	NA	NA
62	s5_62-111	NA	NA	1	NA	NA	NA	0	NA	NA	NA	0	NA	NA	NA	NA	NA	1	NA	NA	NA	NA	NA	1	NA	NA	NA	2	NA	NA	1	1	2	NA	2	NA	2	NA	NA	NA	NA	NA	NA	NA	1	1	1	NA	NA
62	s5_62-110	NA	NA	2	NA	NA	NA	2	NA	NA	NA	0	NA	NA	NA	NA	NA	2	NA	NA	NA	NA	NA	0	NA	NA	NA	1	NA	NA	2	1	1	NA	1	NA	1	NA	NA	NA	NA	NA	NA	NA	0	2	2	NA	NA
62	s5_62-119	NA	NA	1	NA	NA	NA	1	NA	NA	NA	1	NA	NA	NA	NA	NA	2	NA	NA	NA	NA	NA	1	NA	NA	NA	0	NA	NA	0	0	1	NA	0	NA	0	NA	NA	NA	NA	NA	NA	NA	0	2	1	NA	NA
62	s4_62-151	NA	NA	1	NA	NA	NA	1	NA	NA	NA	1	NA	NA	NA	NA	NA	1	NA	NA	NA	NA	NA	0	NA	NA	NA	0	NA	NA	0	1	1	NA	0	NA	0	NA	NA	NA	NA	NA	NA	NA	2	0	0	NA	NA
62	s5_62-108	NA	NA	1	NA	NA	NA	2	NA	NA	NA	1	NA	NA	NA	NA	NA	1	NA	NA	NA	NA	NA	2	NA	NA	NA	2	NA	NA	2	1	1	NA	1	NA	1	NA	NA	NA	NA	NA	NA	NA	1	0	1	NA	NA
62	s5_62-104	NA	NA	0	NA	NA	NA	1	NA	NA	NA	1	NA	NA	NA	NA	NA	2	NA	NA	NA	NA	NA	2	NA	NA	NA	0	NA	NA	1	1	0	NA	0	NA	0	NA	NA	NA	NA	NA	NA	NA	1	1	1	NA	NA
62	s5_62-105	NA	NA	2	NA	NA	NA	2	NA	NA	NA	1	NA	NA	NA	NA	NA	1	NA	NA	NA	NA	NA	1	NA	NA	NA	1	NA	NA	1	1	1	NA	2	NA	2	NA	NA	NA	NA	NA	NA	NA	1	1	1	NA	NA
62	s3_62-177	NA	NA	1	NA	NA	NA	1	NA	NA	NA	2	NA	NA	NA	NA	NA	0	NA	NA	NA	NA	NA	1	NA	NA	NA	1	NA	NA	0	2	2	NA	1	NA	1	NA	NA	NA	NA	NA	NA	NA	1	0	1	NA	NA
62	s3_62-176	NA	NA	1	NA	NA	NA	1	NA	NA	NA	0	NA	NA	NA	NA	NA	1	NA	NA	NA	NA	NA	2	NA	NA	NA	2	NA	NA	1	2	1	NA	1	NA	1	NA	NA	NA	NA	NA	NA	NA	0	1	2	NA	NA
62	s3_62-175	NA	NA	0	NA	NA	NA	0	NA	NA	NA	1	NA	NA	NA	NA	NA	2	NA	NA	NA	NA	NA	1	NA	NA	NA	2	NA	NA	2	1	2	NA	1	NA	1	NA	NA	NA	NA	NA	NA	NA	0	0	0	NA	NA
62	s3_62-173	NA	NA	2	NA	NA	NA	0	NA	NA	NA	1	NA	NA	NA	NA	NA	1	NA	NA	NA	NA	NA	1	NA	NA	NA	1	NA	NA	1	0	2	NA	0	NA	1	NA	NA	NA	NA	NA	NA	NA	1	2	0	NA	NA
62	s3_62-172	NA	NA	0	NA	NA	NA	1	NA	NA	NA	1	NA	NA	NA	NA	NA	1	NA	NA	NA	NA	NA	2	NA	NA	NA	2	NA	NA	2	0	1	NA	2	NA	2	NA	NA	NA	NA	NA	NA	NA	1	2	2	NA	NA
62	s3_62-171	NA	NA	1	NA	NA	NA	1	NA	NA	NA	1	NA	NA	NA	NA	NA	2	NA	NA	NA	NA	NA	0	NA	NA	NA	0	NA	NA	1	2	2	NA	1	NA	1	NA	NA	NA	NA	NA	NA	NA	1	1	2	NA	NA
62	s3_62-170	NA	NA	1	NA	NA	NA	1	NA	NA	NA	1	NA	NA	NA	NA	NA	2	NA	NA	NA	NA	NA	1	NA	NA	NA	2	NA	NA	1	1	0	NA	1	NA	1	NA	NA	NA	NA	NA	NA	NA	0	1	1	NA	NA
62	s3_62-179	NA	NA	0	NA	NA	NA	2	NA	NA	NA	0	NA	NA	NA	NA	NA	1	NA	NA	NA	NA	NA	1	NA	NA	NA	1	NA	NA	1	0	1	NA	2	NA	2	NA	NA	NA	NA	NA	NA	NA	1	1	0	NA	NA
62	s3_62-178	NA	NA	1	NA	NA	NA	2	NA	NA	NA	0	NA	NA	NA	NA	NA	0	NA	NA	NA	NA	NA	1	NA	NA	NA	2	NA	NA	1	0	0	NA	1	NA	1	NA	NA	NA	NA	NA	NA	NA	1	1	2	NA	NA
62	s5_62-99	NA	NA	2	NA	NA	NA	2	NA	NA	NA	2	NA	NA	NA	NA	NA	1	NA	NA	NA	NA	NA	1	NA	NA	NA	1	NA	NA	1	1	1	NA	1	NA	1	NA	NA	NA	NA	NA	NA	NA	1	2	0	NA	NA
62	s5_62-94	NA	NA	1	NA	NA	NA	2	NA	NA	NA	1	NA	NA	NA	NA	NA	2	NA	NA	NA	NA	NA	1	NA	NA	NA	2	NA	NA	2	2	2	NA	2	NA	2	NA	NA	NA	NA	NA	NA	NA	1	0	1	NA	NA
62	s5_62-118	NA	NA	1	NA	NA	NA	2	NA	NA	NA	2	NA	NA	NA	NA	NA	1	NA	NA	NA	NA	NA	0	NA	NA	NA	1	NA	NA	1	1	2	NA	0	NA	1	NA	NA	NA	NA	NA	NA	NA	1	1	1	NA	NA
62	s3_62-168	NA	NA	2	NA	NA	NA	1	NA	NA	NA	0	NA	NA	NA	NA	NA	1	NA	NA	NA	NA	NA	0	NA	NA	NA	0	NA	NA	1	0	0	NA	1	NA	1	NA	NA	NA	NA	NA	NA	NA	1	1	1	NA	NA
62	s3_62-162	NA	NA	1	NA	NA	NA	1	NA	NA	NA	1	NA	NA	NA	NA	NA	2	NA	NA	NA	NA	NA	0	NA	NA	NA	1	NA	NA	1	1	2	NA	1	NA	1	NA	NA	NA	NA	NA	NA	NA	1	1	1	NA	NA
62	s3_62-164	NA	NA	1	NA	NA	NA	1	NA	NA	NA	1	NA	NA	NA	NA	NA	1	NA	NA	NA	NA	NA	1	NA	NA	NA	1	NA	NA	0	1	2	NA	1	NA	1	NA	NA	NA	NA	NA	NA	NA	1	2	0	NA	NA
62	s3_62-165	NA	NA	0	NA	NA	NA	1	NA	NA	NA	2	NA	NA	NA	NA	NA	2	NA	NA	NA	NA	NA	1	NA	NA	NA	2	NA	NA	1	0	0	NA	2	NA	1	NA	NA	NA	NA	NA	NA	NA	1	0	1	NA	NA
62	s3_62-167	NA	NA	0	NA	NA	NA	0	NA	NA	NA	1	NA	NA	NA	NA	NA	1	NA	NA	NA	NA	NA	1	NA	NA	NA	0	NA	NA	0	1	1	NA	1	NA	1	NA	NA	NA	NA	NA	NA	NA	0	2	1	NA	NA
62	s57_62-106	NA	NA	1	NA	NA	NA	2	NA	NA	NA	2	NA	NA	NA	NA	NA	1	NA	NA	NA	NA	NA	1	NA	NA	NA	1	NA	NA	2	1	1	NA	1	NA	1	NA	NA	NA	NA	NA	NA	NA	1	2	1	NA	NA
62	s5_62-153	NA	NA	0	NA	NA	NA	1	NA	NA	NA	1	NA	NA	NA	NA	NA	2	NA	NA	NA	NA	NA	1	NA	NA	NA	1	NA	NA	1	1	1	NA	1	NA	1	NA	NA	NA	NA	NA	NA	NA	1	1	0	NA	NA
62	s5_62-152	NA	NA	0	NA	NA	NA	2	NA	NA	NA	2	NA	NA	NA	NA	NA	0	NA	NA	NA	NA	NA	2	NA	NA	NA	1	NA	NA	1	1	1	NA	1	NA	1	NA	NA	NA	NA	NA	NA	NA	2	1	2	NA	NA
62	s3_62-102	NA	NA	2	NA	NA	NA	1	NA	NA	NA	0	NA	NA	NA	NA	NA	2	NA	NA	NA	NA	NA	2	NA	NA	NA	2	NA	NA	1	1	1	NA	1	NA	1	NA	NA	NA	NA	NA	NA	NA	2	0	1	NA	NA
62	s3_62-100	NA	NA	1	NA	NA	NA	1	NA	NA	NA	1	NA	NA	NA	NA	NA	1	NA	NA	NA	NA	NA	0	NA	NA	NA	0	NA	NA	1	0	0	NA	1	NA	1	NA	NA	NA	NA	NA	NA	NA	2	2	0	NA	NA
62	s5_62-145	NA	NA	0	NA	NA	NA	1	NA	NA	NA	2	NA	NA	NA	NA	NA	0	NA	NA	NA	NA	NA	1	NA	NA	NA	2	NA	NA	2	2	1	NA	1	NA	1	NA	NA	NA	NA	NA	NA	NA	1	1	1	NA	NA
62	s5_62-146	NA	NA	1	NA	NA	NA	0	NA	NA	NA	1	NA	NA	NA	NA	NA	2	NA	NA	NA	NA	NA	1	NA	NA	NA	1	NA	NA	2	1	2	NA	0	NA	0	NA	NA	NA	NA	NA	NA	NA	1	1	1	NA	NA
62	s5_62-147	NA	NA	0	NA	NA	NA	1	NA	NA	NA	0	NA	NA	NA	NA	NA	0	NA	NA	NA	NA	NA	0	NA	NA	NA	0	NA	NA	1	1	0	NA	1	NA	1	NA	NA	NA	NA	NA	NA	NA	1	2	0	NA	NA
62	s5_62-141	NA	NA	1	NA	NA	NA	2	NA	NA	NA	0	NA	NA	NA	NA	NA	2	NA	NA	NA	NA	NA	1	NA	NA	NA	1	NA	NA	1	1	1	NA	2	NA	2	NA	NA	NA	NA	NA	NA	NA	0	0	1	NA	NA
62	s3_62-112	NA	NA	2	NA	NA	NA	1	NA	NA	NA	2	NA	NA	NA	NA	NA	1	NA	NA	NA	NA	NA	1	NA	NA	NA	1	NA	NA	2	0	1	NA	1	NA	1	NA	NA	NA	NA	NA	NA	NA	2	1	2	NA	NA
62	s57_62-127	NA	NA	0	NA	NA	NA	2	NA	NA	NA	0	NA	NA	NA	NA	NA	0	NA	NA	NA	NA	NA	1	NA	NA	NA	2	NA	NA	2	1	1	NA	2	NA	2	NA	NA	NA	NA	NA	NA	NA	1	1	1	NA	NA
62	s57_62-136	NA	NA	2	NA	NA	NA	2	NA	NA	NA	2	NA	NA	NA	NA	NA	1	NA	NA	NA	NA	NA	1	NA	NA	NA	2	NA	NA	1	2	2	NA	1	NA	1	NA	NA	NA	NA	NA	NA	NA	0	2	2	NA	NA
62	s5_62-183	NA	NA	1	NA	NA	NA	2	NA	NA	NA	1	NA	NA	NA	NA	NA	1	NA	NA	NA	NA	NA	1	NA	NA	NA	1	NA	NA	0	1	1	NA	0	NA	0	NA	NA	NA	NA	NA	NA	NA	2	2	1	NA	NA
62	s5_62-184	NA	NA	2	NA	NA	NA	1	NA	NA	NA	2	NA	NA	NA	NA	NA	1	NA	NA	NA	NA	NA	0	NA	NA	NA	1	NA	NA	0	1	1	NA	2	NA	2	NA	NA	NA	NA	NA	NA	NA	0	1	2	NA	NA
62	s4_62-122	NA	NA	1	NA	NA	NA	1	NA	NA	NA	0	NA	NA	NA	NA	NA	1	NA	NA	NA	NA	NA	0	NA	NA	NA	1	NA	NA	2	2	2	NA	1	NA	1	NA	NA	NA	NA	NA	NA	NA	1	0	1	NA	NA
664	s5_664-185	NA	NA	2	NA	NA	NA	NA	NA	NA	NA	NA	NA	NA	1	2	2	NA	1	NA	NA	NA	NA	0	NA	0	NA	1	NA	NA	1	NA	NA	NA	0	NA	0	NA	NA	2	NA	2	NA	NA	2	NA	NA	1	1
664	s5_664-184	NA	NA	2	NA	NA	NA	NA	NA	NA	NA	NA	NA	NA	0	2	2	NA	2	NA	NA	NA	NA	2	NA	2	NA	2	NA	NA	1	NA	NA	NA	0	NA	0	NA	NA	1	NA	1	NA	NA	1	NA	NA	2	2
664	s5_664-186	NA	NA	1	NA	NA	NA	NA	NA	NA	NA	NA	NA	NA	1	0	0	NA	0	NA	NA	NA	NA	1	NA	1	NA	1	NA	NA	1	NA	NA	NA	1	NA	1	NA	NA	1	NA	1	NA	NA	2	NA	NA	0	0
664	s5_664-180	NA	NA	0	NA	NA	NA	NA	NA	NA	NA	NA	NA	NA	1	1	1	NA	0	NA	NA	NA	NA	1	NA	1	NA	1	NA	NA	1	NA	NA	NA	1	NA	1	NA	NA	1	NA	1	NA	NA	2	NA	NA	1	1
664	s5_664-183	NA	NA	0	NA	NA	NA	NA	NA	NA	NA	NA	NA	NA	1	2	2	NA	1	NA	NA	NA	NA	0	NA	0	NA	1	NA	NA	1	NA	NA	NA	1	NA	1	NA	NA	1	NA	1	NA	NA	2	NA	NA	2	2
664	s5_664-182	NA	NA	1	NA	NA	NA	NA	NA	NA	NA	NA	NA	NA	0	1	1	NA	1	NA	NA	NA	NA	0	NA	1	NA	1	NA	NA	1	NA	NA	NA	1	NA	1	NA	NA	1	NA	1	NA	NA	2	NA	NA	0	0
664	s5_664-189	NA	NA	0	NA	NA	NA	NA	NA	NA	NA	NA	NA	NA	0	0	0	NA	1	NA	NA	NA	NA	2	NA	1	NA	1	NA	NA	1	NA	NA	NA	0	NA	0	NA	NA	1	NA	1	NA	NA	1	NA	NA	1	1
664	s3_664-157	NA	NA	2	NA	NA	NA	NA	NA	NA	NA	NA	NA	NA	2	2	2	NA	2	NA	NA	NA	NA	1	NA	1	NA	1	NA	NA	1	NA	NA	NA	1	NA	2	NA	NA	1	NA	1	NA	NA	2	NA	NA	1	1
664	s1_664-74	NA	NA	0	NA	NA	NA	NA	NA	NA	NA	NA	NA	NA	1	0	0	NA	2	NA	NA	NA	NA	1	NA	1	NA	1	NA	NA	1	NA	NA	NA	1	NA	1	NA	NA	1	NA	1	NA	NA	1	NA	NA	2	2
664	s1_664-75	NA	NA	0	NA	NA	NA	NA	NA	NA	NA	NA	NA	NA	2	0	0	NA	0	NA	NA	NA	NA	0	NA	0	NA	0	NA	NA	1	NA	NA	NA	2	NA	2	NA	NA	2	NA	2	NA	NA	1	NA	NA	0	0
664	s1_664-70	NA	NA	1	NA	NA	NA	NA	NA	NA	NA	NA	NA	NA	1	1	2	NA	0	NA	NA	NA	NA	2	NA	2	NA	2	NA	NA	2	NA	NA	NA	1	NA	1	NA	NA	0	NA	0	NA	NA	2	NA	NA	1	1
664	s1_664-71	NA	NA	0	NA	NA	NA	NA	NA	NA	NA	NA	NA	NA	2	0	0	NA	1	NA	NA	NA	NA	0	NA	1	NA	1	NA	NA	1	NA	NA	NA	1	NA	1	NA	NA	2	NA	2	NA	NA	2	NA	NA	0	0
664	s1_664-79	NA	NA	1	NA	NA	NA	NA	NA	NA	NA	NA	NA	NA	1	1	1	NA	1	NA	NA	NA	NA	2	NA	2	NA	2	NA	NA	0	NA	NA	NA	2	NA	2	NA	NA	0	NA	0	NA	NA	1	NA	NA	2	2
664	s4_664-26	NA	NA	2	NA	NA	NA	NA	NA	NA	NA	NA	NA	NA	1	0	0	NA	0	NA	NA	NA	NA	2	NA	2	NA	2	NA	NA	2	NA	NA	NA	0	NA	1	NA	NA	2	NA	2	NA	NA	1	NA	NA	1	1
664	s4_664-20	NA	NA	0	NA	NA	NA	NA	NA	NA	NA	NA	NA	NA	0	2	2	NA	1	NA	NA	NA	NA	1	NA	1	NA	1	NA	NA	2	NA	NA	NA	0	NA	0	NA	NA	0	NA	0	NA	NA	1	NA	NA	1	1
664	s4_664-29	NA	NA	2	NA	NA	NA	NA	NA	NA	NA	NA	NA	NA	1	2	2	NA	2	NA	NA	NA	NA	2	NA	2	NA	2	NA	NA	2	NA	NA	NA	1	NA	1	NA	NA	1	NA	1	NA	NA	0	NA	NA	1	1
664	s4_664-181	NA	NA	1	NA	NA	NA	NA	NA	NA	NA	NA	NA	NA	1	1	1	NA	0	NA	NA	NA	NA	2	NA	2	NA	2	NA	NA	2	NA	NA	NA	1	NA	2	NA	NA	2	NA	1	NA	NA	1	NA	NA	1	1
664	s4_664-188	NA	NA	1	NA	NA	NA	NA	NA	NA	NA	NA	NA	NA	2	2	2	NA	0	NA	NA	NA	NA	2	NA	0	NA	0	NA	NA	0	NA	NA	NA	1	NA	1	NA	NA	1	NA	1	NA	NA	0	NA	NA	1	1
664	s4_664-18	NA	NA	1	NA	NA	NA	NA	NA	NA	NA	NA	NA	NA	1	1	1	NA	0	NA	NA	NA	NA	2	NA	1	NA	1	NA	NA	1	NA	NA	NA	1	NA	1	NA	NA	1	NA	1	NA	NA	1	NA	NA	1	1
664	s1_664-48	NA	NA	2	NA	NA	NA	NA	NA	NA	NA	NA	NA	NA	0	0	0	NA	1	NA	NA	NA	NA	0	NA	0	NA	0	NA	NA	2	NA	NA	NA	0	NA	0	NA	NA	2	NA	2	NA	NA	2	NA	NA	0	0
664	s1_664-43	NA	NA	1	NA	NA	NA	NA	NA	NA	NA	NA	NA	NA	1	1	1	NA	2	NA	NA	NA	NA	2	NA	1	NA	1	NA	NA	1	NA	NA	NA	0	NA	0	NA	NA	1	NA	1	NA	NA	1	NA	NA	1	1
664	s1_664-45	NA	NA	1	NA	NA	NA	NA	NA	NA	NA	NA	NA	NA	1	1	1	NA	2	NA	NA	NA	NA	2	NA	2	NA	1	NA	NA	1	NA	NA	NA	1	NA	1	NA	NA	1	NA	1	NA	NA	2	NA	NA	1	1
664	s14_664-47	NA	NA	2	NA	NA	NA	NA	NA	NA	NA	NA	NA	NA	1	1	1	NA	1	NA	NA	NA	NA	0	NA	1	NA	1	NA	NA	0	NA	NA	NA	1	NA	1	NA	NA	1	NA	1	NA	NA	0	NA	NA	2	2
664	s7_664-97	NA	NA	1	NA	NA	NA	NA	NA	NA	NA	NA	NA	NA	1	2	2	NA	1	NA	NA	NA	NA	2	NA	2	NA	1	NA	NA	1	NA	NA	NA	1	NA	2	NA	NA	1	NA	1	NA	NA	1	NA	NA	2	2
664	s5_664-54c	NA	NA	0	NA	NA	NA	NA	NA	NA	NA	NA	NA	NA	1	1	1	NA	0	NA	NA	NA	NA	0	NA	0	NA	0	NA	NA	0	NA	NA	NA	1	NA	1	NA	NA	2	NA	2	NA	NA	0	NA	NA	1	1
664	s14_664-30	NA	NA	2	NA	NA	NA	NA	NA	NA	NA	NA	NA	NA	2	1	1	NA	2	NA	NA	NA	NA	1	NA	1	NA	1	NA	NA	1	NA	NA	NA	2	NA	2	NA	NA	1	NA	1	NA	NA	2	NA	NA	1	1
664	s1_664-56	NA	NA	0	NA	NA	NA	NA	NA	NA	NA	NA	NA	NA	0	2	2	NA	1	NA	NA	NA	NA	2	NA	2	NA	1	NA	NA	1	NA	NA	NA	1	NA	2	NA	NA	2	NA	2	NA	NA	1	NA	NA	1	1
664	s1_664-57	NA	NA	0	NA	NA	NA	NA	NA	NA	NA	NA	NA	NA	1	1	1	NA	1	NA	NA	NA	NA	1	NA	1	NA	0	NA	NA	0	NA	NA	NA	1	NA	1	NA	NA	2	NA	2	NA	NA	0	NA	NA	1	1
664	s1_664-50	NA	NA	1	NA	NA	NA	NA	NA	NA	NA	NA	NA	NA	1	2	2	NA	1	NA	NA	NA	NA	1	NA	1	NA	1	NA	NA	2	NA	NA	NA	0	NA	0	NA	NA	0	NA	0	NA	NA	2	NA	NA	0	0
664	s5_664-156	NA	NA	1	NA	NA	NA	NA	NA	NA	NA	NA	NA	NA	1	0	0	NA	0	NA	NA	NA	NA	1	NA	1	NA	1	NA	NA	1	NA	NA	NA	1	NA	1	NA	NA	1	NA	1	NA	NA	2	NA	NA	1	1
664	s5_664-46	NA	NA	0	NA	NA	NA	NA	NA	NA	NA	NA	NA	NA	0	0	0	NA	0	NA	NA	NA	NA	2	NA	2	NA	2	NA	NA	1	NA	NA	NA	1	NA	1	NA	NA	0	NA	0	NA	NA	1	NA	NA	1	1
664	s14_664-25	NA	NA	1	NA	NA	NA	NA	NA	NA	NA	NA	NA	NA	0	0	0	NA	1	NA	NA	NA	NA	1	NA	1	NA	1	NA	NA	1	NA	NA	NA	1	NA	1	NA	NA	0	NA	0	NA	NA	1	NA	NA	1	1
664	s3_664-195	NA	NA	0	NA	NA	NA	NA	NA	NA	NA	NA	NA	NA	2	1	1	NA	0	NA	NA	NA	NA	2	NA	2	NA	2	NA	NA	1	NA	NA	NA	1	NA	1	NA	NA	2	NA	2	NA	NA	1	NA	NA	2	2
664	s3_664-190	NA	NA	1	NA	NA	NA	NA	NA	NA	NA	NA	NA	NA	2	0	0	NA	0	NA	NA	NA	NA	0	NA	0	NA	0	NA	NA	0	NA	NA	NA	0	NA	0	NA	NA	0	NA	1	NA	NA	0	NA	NA	1	1
664	s3_664-192	NA	NA	2	NA	NA	NA	NA	NA	NA	NA	NA	NA	NA	1	1	1	NA	2	NA	NA	NA	NA	1	NA	1	NA	1	NA	NA	1	NA	NA	NA	1	NA	1	NA	NA	1	NA	1	NA	NA	1	NA	NA	2	2
664	s3_664-193	NA	NA	1	NA	NA	NA	NA	NA	NA	NA	NA	NA	NA	1	0	0	NA	2	NA	NA	NA	NA	1	NA	2	NA	2	NA	NA	2	NA	NA	NA	1	NA	1	NA	NA	1	NA	1	NA	NA	2	NA	NA	2	2
664	s2_664-99	NA	NA	1	NA	NA	NA	NA	NA	NA	NA	NA	NA	NA	0	0	0	NA	0	NA	NA	NA	NA	1	NA	2	NA	2	NA	NA	1	NA	NA	NA	2	NA	2	NA	NA	1	NA	1	NA	NA	2	NA	NA	0	0
664	s1_664-108	NA	NA	0	NA	NA	NA	NA	NA	NA	NA	NA	NA	NA	2	2	2	NA	2	NA	NA	NA	NA	2	NA	2	NA	2	NA	NA	2	NA	NA	NA	1	NA	1	NA	NA	1	NA	1	NA	NA	2	NA	NA	0	0
664	s4_664-155b	NA	NA	2	NA	NA	NA	NA	NA	NA	NA	NA	NA	NA	1	0	0	NA	2	NA	NA	NA	NA	1	NA	1	NA	1	NA	NA	1	NA	NA	NA	2	NA	1	NA	NA	0	NA	0	NA	NA	0	NA	NA	1	1
664	s4_664-155a	NA	NA	2	NA	NA	NA	NA	NA	NA	NA	NA	NA	NA	1	1	1	NA	1	NA	NA	NA	NA	0	NA	1	NA	1	NA	NA	2	NA	NA	NA	1	NA	1	NA	NA	1	NA	1	NA	NA	0	NA	NA	1	1
664	s5_664-176	NA	NA	2	NA	NA	NA	NA	NA	NA	NA	NA	NA	NA	2	1	1	NA	1	NA	NA	NA	NA	1	NA	2	NA	1	NA	NA	2	NA	NA	NA	2	NA	2	NA	NA	1	NA	1	NA	NA	0	NA	NA	0	0
664	s5_664-177	NA	NA	0	NA	NA	NA	NA	NA	NA	NA	NA	NA	NA	0	1	1	NA	2	NA	NA	NA	NA	1	NA	1	NA	1	NA	NA	1	NA	NA	NA	1	NA	1	NA	NA	2	NA	2	NA	NA	0	NA	NA	1	1
664	s5_664-170	NA	NA	1	NA	NA	NA	NA	NA	NA	NA	NA	NA	NA	0	1	1	NA	1	NA	NA	NA	NA	0	NA	0	NA	0	NA	NA	0	NA	NA	NA	1	NA	1	NA	NA	2	NA	2	NA	NA	2	NA	NA	2	2
664	s5_664-173	NA	NA	1	NA	NA	NA	NA	NA	NA	NA	NA	NA	NA	0	2	2	NA	1	NA	NA	NA	NA	2	NA	2	NA	2	NA	NA	2	NA	NA	NA	0	NA	0	NA	NA	0	NA	1	NA	NA	2	NA	NA	1	1
664	s5_664-178	NA	NA	2	NA	NA	NA	NA	NA	NA	NA	NA	NA	NA	1	1	0	NA	1	NA	NA	NA	NA	2	NA	2	NA	2	NA	NA	2	NA	NA	NA	2	NA	2	NA	NA	1	NA	1	NA	NA	0	NA	NA	1	1
664	s4_664-127	NA	NA	1	NA	NA	NA	NA	NA	NA	NA	NA	NA	NA	1	1	1	NA	1	NA	NA	NA	NA	1	NA	1	NA	1	NA	NA	2	NA	NA	NA	1	NA	1	NA	NA	2	NA	2	NA	NA	1	NA	NA	1	1
664	s1_664-87	NA	NA	1	NA	NA	NA	NA	NA	NA	NA	NA	NA	NA	0	2	2	NA	0	NA	NA	NA	NA	2	NA	2	NA	1	NA	NA	0	NA	NA	NA	1	NA	1	NA	NA	0	NA	0	NA	NA	2	NA	NA	1	1
664	s1_664-86	NA	NA	0	NA	NA	NA	NA	NA	NA	NA	NA	NA	NA	0	0	0	NA	1	NA	NA	NA	NA	0	NA	0	NA	0	NA	NA	1	NA	NA	NA	2	NA	2	NA	NA	2	NA	1	NA	NA	1	NA	NA	2	2
664	s1_664-82	NA	NA	0	NA	NA	NA	NA	NA	NA	NA	NA	NA	NA	0	0	1	NA	1	NA	NA	NA	NA	2	NA	2	NA	2	NA	NA	2	NA	NA	NA	0	NA	0	NA	NA	1	NA	1	NA	NA	1	NA	NA	1	1
664	s1_664-80	NA	NA	0	NA	NA	NA	NA	NA	NA	NA	NA	NA	NA	1	1	1	NA	0	NA	NA	NA	NA	0	NA	1	NA	2	NA	NA	2	NA	NA	NA	1	NA	2	NA	NA	0	NA	0	NA	NA	2	NA	NA	2	2
664	s1_664-89	NA	NA	1	NA	NA	NA	NA	NA	NA	NA	NA	NA	NA	1	0	0	NA	1	NA	NA	NA	NA	2	NA	2	NA	2	NA	NA	1	NA	NA	NA	0	NA	0	NA	NA	2	NA	2	NA	NA	1	NA	NA	0	0
664	s1_664-88	NA	NA	2	NA	NA	NA	NA	NA	NA	NA	NA	NA	NA	1	0	0	NA	0	NA	NA	NA	NA	2	NA	2	NA	1	NA	NA	1	NA	NA	NA	1	NA	1	NA	NA	1	NA	1	NA	NA	1	NA	NA	0	0
664	s5_664-83	NA	NA	1	NA	NA	NA	NA	NA	NA	NA	NA	NA	NA	1	1	1	NA	1	NA	NA	NA	NA	2	NA	2	NA	2	NA	NA	1	NA	NA	NA	1	NA	1	NA	NA	2	NA	2	NA	NA	2	NA	NA	1	1
664	s5_664-84	NA	NA	1	NA	NA	NA	NA	NA	NA	NA	NA	NA	NA	1	0	0	NA	0	NA	NA	NA	NA	2	NA	2	NA	2	NA	NA	1	NA	NA	NA	0	NA	0	NA	NA	1	NA	1	NA	NA	0	NA	NA	1	1
664	s15_664-60	NA	NA	0	NA	NA	NA	NA	NA	NA	NA	NA	NA	NA	1	2	1	NA	0	NA	NA	NA	NA	2	NA	2	NA	1	NA	NA	1	NA	NA	NA	1	NA	1	NA	NA	1	NA	1	NA	NA	1	NA	NA	0	0
664	s5_664-161	NA	NA	2	NA	NA	NA	NA	NA	NA	NA	NA	NA	NA	1	2	2	NA	0	NA	NA	NA	NA	0	NA	0	NA	0	NA	NA	1	NA	NA	NA	1	NA	1	NA	NA	1	NA	1	NA	NA	1	NA	NA	1	1
664	s5_664-160	NA	NA	1	NA	NA	NA	NA	NA	NA	NA	NA	NA	NA	2	0	0	NA	0	NA	NA	NA	NA	1	NA	1	NA	0	NA	NA	0	NA	NA	NA	0	NA	0	NA	NA	1	NA	2	NA	NA	1	NA	NA	1	1
664	s5_664-167	NA	NA	2	NA	NA	NA	NA	NA	NA	NA	NA	NA	NA	1	1	1	NA	2	NA	NA	NA	NA	1	NA	1	NA	1	NA	NA	1	NA	NA	NA	1	NA	1	NA	NA	1	NA	1	NA	NA	2	NA	NA	0	0
664	s4_664-138	NA	NA	2	NA	NA	NA	NA	NA	NA	NA	NA	NA	NA	1	1	1	NA	1	NA	NA	NA	NA	0	NA	0	NA	1	NA	NA	2	NA	NA	NA	1	NA	1	NA	NA	1	NA	1	NA	NA	0	NA	NA	2	2
664	s4_664-131	NA	NA	2	NA	NA	NA	NA	NA	NA	NA	NA	NA	NA	0	1	1	NA	1	NA	NA	NA	NA	1	NA	1	NA	0	NA	NA	1	NA	NA	NA	1	NA	1	NA	NA	2	NA	2	NA	NA	1	NA	NA	0	0
664	s4_664-133	NA	NA	1	NA	NA	NA	NA	NA	NA	NA	NA	NA	NA	1	0	0	NA	2	NA	NA	NA	NA	0	NA	0	NA	1	NA	NA	0	NA	NA	NA	2	NA	2	NA	NA	1	NA	1	NA	NA	2	NA	NA	1	1
664	s4_664-132	NA	NA	1	NA	NA	NA	NA	NA	NA	NA	NA	NA	NA	1	2	2	NA	2	NA	NA	NA	NA	1	NA	1	NA	1	NA	NA	1	NA	NA	NA	1	NA	1	NA	NA	1	NA	1	NA	NA	1	NA	NA	1	1
664	s4_664-134	NA	NA	0	NA	NA	NA	NA	NA	NA	NA	NA	NA	NA	1	1	1	NA	1	NA	NA	NA	NA	2	NA	2	NA	2	NA	NA	1	NA	NA	NA	1	NA	1	NA	NA	1	NA	1	NA	NA	1	NA	NA	1	1
664	s3_664-171b	NA	NA	0	NA	NA	NA	NA	NA	NA	NA	NA	NA	NA	2	1	1	NA	0	NA	NA	NA	NA	1	NA	1	NA	1	NA	NA	1	NA	NA	NA	2	NA	2	NA	NA	2	NA	2	NA	NA	2	NA	NA	1	1
664	s1_664-98	NA	NA	1	NA	NA	NA	NA	NA	NA	NA	NA	NA	NA	0	1	1	NA	1	NA	NA	NA	NA	1	NA	1	NA	1	NA	NA	1	NA	NA	NA	1	NA	1	NA	NA	1	NA	1	NA	NA	1	NA	NA	1	1
664	s1_664-90	NA	NA	1	NA	NA	NA	NA	NA	NA	NA	NA	NA	NA	1	2	2	NA	0	NA	NA	NA	NA	2	NA	2	NA	0	NA	NA	0	NA	NA	NA	1	NA	1	NA	NA	2	NA	2	NA	NA	1	NA	NA	1	1
664	s1_664-93	NA	NA	2	NA	NA	NA	NA	NA	NA	NA	NA	NA	NA	1	1	1	NA	2	NA	NA	NA	NA	1	NA	1	NA	0	NA	NA	0	NA	NA	NA	1	NA	1	NA	NA	1	NA	2	NA	NA	1	NA	NA	2	2
664	s1_664-94	NA	NA	2	NA	NA	NA	NA	NA	NA	NA	NA	NA	NA	1	1	1	NA	2	NA	NA	NA	NA	2	NA	2	NA	2	NA	NA	2	NA	NA	NA	2	NA	2	NA	NA	0	NA	0	NA	NA	1	NA	NA	1	1
664	s4_664-49	NA	NA	0	NA	NA	NA	NA	NA	NA	NA	NA	NA	NA	1	1	1	NA	1	NA	NA	NA	NA	0	NA	1	NA	1	NA	NA	1	NA	NA	NA	0	NA	0	NA	NA	0	NA	1	NA	NA	2	NA	NA	1	1
664	s4_664-105	NA	NA	1	NA	NA	NA	NA	NA	NA	NA	NA	NA	NA	2	2	2	NA	1	NA	NA	NA	NA	0	NA	0	NA	1	NA	NA	2	NA	NA	NA	2	NA	2	NA	NA	1	NA	1	NA	NA	1	NA	NA	1	1
664	s4_664-106	NA	NA	1	NA	NA	NA	NA	NA	NA	NA	NA	NA	NA	0	2	2	NA	1	NA	NA	NA	NA	1	NA	1	NA	1	NA	NA	1	NA	NA	NA	0	NA	0	NA	NA	1	NA	1	NA	NA	1	NA	NA	1	1
664	s4_664-107	NA	NA	1	NA	NA	NA	NA	NA	NA	NA	NA	NA	NA	0	1	1	NA	2	NA	NA	NA	NA	1	NA	2	NA	2	NA	NA	2	NA	NA	NA	0	NA	0	NA	NA	1	NA	1	NA	NA	0	NA	NA	2	2
664	s5_664-61	NA	NA	2	NA	NA	NA	NA	NA	NA	NA	NA	NA	NA	1	2	2	NA	1	NA	NA	NA	NA	0	NA	0	NA	0	NA	NA	1	NA	NA	NA	2	NA	2	NA	NA	2	NA	2	NA	NA	0	NA	NA	0	0
664	s5_664-63	NA	NA	0	NA	NA	NA	NA	NA	NA	NA	NA	NA	NA	2	1	1	NA	2	NA	NA	NA	NA	0	NA	0	NA	0	NA	NA	2	NA	NA	NA	1	NA	1	NA	NA	1	NA	1	NA	NA	0	NA	NA	1	1
664	s5_664-62	NA	NA	0	NA	NA	NA	NA	NA	NA	NA	NA	NA	NA	1	1	1	NA	0	NA	NA	NA	NA	1	NA	1	NA	1	NA	NA	1	NA	NA	NA	2	NA	2	NA	NA	0	NA	0	NA	NA	1	NA	NA	1	1
664	s5_664-65	NA	NA	1	NA	NA	NA	NA	NA	NA	NA	NA	NA	NA	1	2	2	NA	0	NA	NA	NA	NA	0	NA	1	NA	1	NA	NA	0	NA	NA	NA	2	NA	2	NA	NA	0	NA	0	NA	NA	1	NA	NA	0	0
664	s7_664-198	NA	NA	1	NA	NA	NA	NA	NA	NA	NA	NA	NA	NA	0	0	0	NA	1	NA	NA	NA	NA	1	NA	0	NA	0	NA	NA	0	NA	NA	NA	2	NA	2	NA	NA	1	NA	1	NA	NA	1	NA	NA	1	1
664	s7_664-76	NA	NA	2	NA	NA	NA	NA	NA	NA	NA	NA	NA	NA	0	2	2	NA	1	NA	NA	NA	NA	1	NA	1	NA	1	NA	NA	1	NA	NA	NA	0	NA	0	NA	NA	1	NA	1	NA	NA	1	NA	NA	2	2
664	s5_664-72	NA	NA	0	NA	NA	NA	NA	NA	NA	NA	NA	NA	NA	1	1	1	NA	1	NA	NA	NA	NA	1	NA	1	NA	1	NA	NA	1	NA	NA	NA	0	NA	0	NA	NA	1	NA	1	NA	NA	2	NA	NA	1	1
664	s5_664-78	NA	NA	1	NA	NA	NA	NA	NA	NA	NA	NA	NA	NA	1	0	0	NA	0	NA	NA	NA	NA	2	NA	2	NA	1	NA	NA	1	NA	NA	NA	0	NA	0	NA	NA	1	NA	0	NA	NA	1	NA	NA	0	0
664	s4_664-166	NA	NA	0	NA	NA	NA	NA	NA	NA	NA	NA	NA	NA	1	2	2	NA	2	NA	NA	NA	NA	2	NA	2	NA	2	NA	NA	1	NA	NA	NA	1	NA	1	NA	NA	2	NA	2	NA	NA	0	NA	NA	2	2
664	s4_664-165	NA	NA	1	NA	NA	NA	NA	NA	NA	NA	NA	NA	NA	0	2	2	NA	1	NA	NA	NA	NA	2	NA	2	NA	1	NA	NA	1	NA	NA	NA	1	NA	1	NA	NA	0	NA	0	NA	NA	0	NA	NA	1	1
664	s4_664-162	NA	NA	1	NA	NA	NA	NA	NA	NA	NA	NA	NA	NA	2	0	1	NA	1	NA	NA	NA	NA	2	NA	2	NA	2	NA	NA	0	NA	NA	NA	2	NA	1	NA	NA	0	NA	0	NA	NA	1	NA	NA	1	1
664	s4_664-168	NA	NA	0	NA	NA	NA	NA	NA	NA	NA	NA	NA	NA	0	1	1	NA	0	NA	NA	NA	NA	2	NA	2	NA	2	NA	NA	1	NA	NA	NA	2	NA	1	NA	NA	1	NA	1	NA	NA	1	NA	NA	1	1
664	s3_664-121	NA	NA	1	NA	NA	NA	NA	NA	NA	NA	NA	NA	NA	1	1	2	NA	1	NA	NA	NA	NA	2	NA	1	NA	2	NA	NA	0	NA	NA	NA	1	NA	1	NA	NA	1	NA	1	NA	NA	0	NA	NA	2	2
664	s3_664-120	NA	NA	1	NA	NA	NA	NA	NA	NA	NA	NA	NA	NA	1	0	0	NA	0	NA	NA	NA	NA	2	NA	2	NA	2	NA	NA	0	NA	NA	NA	0	NA	0	NA	NA	0	NA	0	NA	NA	1	NA	NA	2	2
664	s3_664-123	NA	NA	1	NA	NA	NA	NA	NA	NA	NA	NA	NA	NA	2	1	1	NA	1	NA	NA	NA	NA	1	NA	1	NA	1	NA	NA	1	NA	NA	NA	1	NA	1	NA	NA	0	NA	1	NA	NA	2	NA	NA	1	1
664	s3_664-122	NA	NA	2	NA	NA	NA	NA	NA	NA	NA	NA	NA	NA	0	1	2	NA	1	NA	NA	NA	NA	1	NA	1	NA	2	NA	NA	2	NA	NA	NA	1	NA	2	NA	NA	2	NA	2	NA	NA	0	NA	NA	1	1
664	s3_664-126	NA	NA	0	NA	NA	NA	NA	NA	NA	NA	NA	NA	NA	1	1	1	NA	1	NA	NA	NA	NA	1	NA	1	NA	2	NA	NA	1	NA	NA	NA	0	NA	0	NA	NA	2	NA	2	NA	NA	1	NA	NA	0	0
664	s1_664-23	NA	NA	1	NA	NA	NA	NA	NA	NA	NA	NA	NA	NA	0	1	1	NA	1	NA	NA	NA	NA	0	NA	0	NA	0	NA	NA	0	NA	NA	NA	1	NA	1	NA	NA	2	NA	2	NA	NA	2	NA	NA	2	2
664	s1_664-22	NA	NA	1	NA	NA	NA	NA	NA	NA	NA	NA	NA	NA	0	1	1	NA	1	NA	NA	NA	NA	2	NA	1	NA	1	NA	NA	1	NA	NA	NA	2	NA	2	NA	NA	1	NA	1	NA	NA	0	NA	NA	1	1
664	s4_664-92	NA	NA	2	NA	NA	NA	NA	NA	NA	NA	NA	NA	NA	2	1	1	NA	0	NA	NA	NA	NA	2	NA	0	NA	0	NA	NA	0	NA	NA	NA	2	NA	2	NA	NA	2	NA	2	NA	NA	0	NA	NA	2	2
664	s4_664-96	NA	NA	1	NA	NA	NA	NA	NA	NA	NA	NA	NA	NA	0	1	1	NA	2	NA	NA	NA	NA	1	NA	1	NA	0	NA	NA	1	NA	NA	NA	1	NA	1	NA	NA	1	NA	2	NA	NA	1	NA	NA	2	2
664	s4_664-95	NA	NA	0	NA	NA	NA	NA	NA	NA	NA	NA	NA	NA	1	0	0	NA	0	NA	NA	NA	NA	2	NA	2	NA	2	NA	NA	2	NA	NA	NA	1	NA	1	NA	NA	1	NA	1	NA	NA	1	NA	NA	1	1
664	s5_664-44	NA	NA	0	NA	NA	NA	NA	NA	NA	NA	NA	NA	NA	2	2	2	NA	0	NA	NA	NA	NA	1	NA	1	NA	1	NA	NA	1	NA	NA	NA	1	NA	1	NA	NA	1	NA	1	NA	NA	1	NA	NA	1	1
664	s5_664-42	NA	NA	0	NA	NA	NA	NA	NA	NA	NA	NA	NA	NA	0	2	2	NA	2	NA	NA	NA	NA	1	NA	1	NA	0	NA	NA	0	NA	NA	NA	0	NA	0	NA	NA	0	NA	0	NA	NA	2	NA	NA	2	2
664	s4_664-77	NA	NA	1	NA	NA	NA	NA	NA	NA	NA	NA	NA	NA	2	0	0	NA	2	NA	NA	NA	NA	2	NA	2	NA	2	NA	NA	2	NA	NA	NA	2	NA	1	NA	NA	1	NA	1	NA	NA	1	NA	NA	1	1
664	s3_664-118	NA	NA	1	NA	NA	NA	NA	NA	NA	NA	NA	NA	NA	1	0	0	NA	1	NA	NA	NA	NA	2	NA	1	NA	1	NA	NA	1	NA	NA	NA	2	NA	2	NA	NA	1	NA	1	NA	NA	2	NA	NA	1	1
664	s3_664-119	NA	NA	1	NA	NA	NA	NA	NA	NA	NA	NA	NA	NA	1	1	1	NA	0	NA	NA	NA	NA	0	NA	0	NA	0	NA	NA	1	NA	NA	NA	2	NA	2	NA	NA	1	NA	1	NA	NA	0	NA	NA	0	0
664	s3_664-115	NA	NA	2	NA	NA	NA	NA	NA	NA	NA	NA	NA	NA	1	1	1	NA	1	NA	NA	NA	NA	1	NA	1	NA	1	NA	NA	1	NA	NA	NA	0	NA	0	NA	NA	1	NA	2	NA	NA	0	NA	NA	1	1
664	s3_664-116	NA	NA	1	NA	NA	NA	NA	NA	NA	NA	NA	NA	NA	2	1	1	NA	2	NA	NA	NA	NA	0	NA	2	NA	2	NA	NA	1	NA	NA	NA	2	NA	2	NA	NA	1	NA	1	NA	NA	1	NA	NA	0	0
664	s3_664-117	NA	NA	1	NA	NA	NA	NA	NA	NA	NA	NA	NA	NA	1	2	2	NA	1	NA	NA	NA	NA	0	NA	0	NA	0	NA	NA	2	NA	NA	NA	1	NA	1	NA	NA	0	NA	0	NA	NA	0	NA	NA	0	0
664	s3_664-110	NA	NA	1	NA	NA	NA	NA	NA	NA	NA	NA	NA	NA	1	0	0	NA	1	NA	NA	NA	NA	1	NA	2	NA	1	NA	NA	1	NA	NA	NA	1	NA	0	NA	NA	1	NA	1	NA	NA	1	NA	NA	1	1
664	s3_664-111	NA	NA	1	NA	NA	NA	NA	NA	NA	NA	NA	NA	NA	1	1	1	NA	1	NA	NA	NA	NA	1	NA	1	NA	1	NA	NA	2	NA	NA	NA	1	NA	1	NA	NA	1	NA	1	NA	NA	1	NA	NA	1	1
664	s3_664-112	NA	NA	2	NA	NA	NA	NA	NA	NA	NA	NA	NA	NA	0	2	2	NA	1	NA	NA	NA	NA	2	NA	0	NA	0	NA	NA	0	NA	NA	NA	2	NA	2	NA	NA	1	NA	1	NA	NA	1	NA	NA	2	2
664	s3_664-113	NA	NA	0	NA	NA	NA	NA	NA	NA	NA	NA	NA	NA	1	2	2	NA	1	NA	NA	NA	NA	1	NA	1	NA	1	NA	NA	1	NA	NA	NA	2	NA	1	NA	NA	0	NA	0	NA	NA	1	NA	NA	0	0
664	s57_664-172	NA	NA	0	NA	NA	NA	NA	NA	NA	NA	NA	NA	NA	1	2	2	NA	1	NA	NA	NA	NA	0	NA	0	NA	1	NA	NA	2	NA	NA	NA	1	NA	1	NA	NA	1	NA	1	NA	NA	1	NA	NA	0	0
664	s1_664-33	NA	NA	1	NA	NA	NA	NA	NA	NA	NA	NA	NA	NA	1	1	1	NA	0	NA	NA	NA	NA	0	NA	0	NA	0	NA	NA	1	NA	NA	NA	1	NA	2	NA	NA	2	NA	1	NA	NA	1	NA	NA	1	1
664	s4_664-81	NA	NA	1	NA	NA	NA	NA	NA	NA	NA	NA	NA	NA	2	2	2	NA	0	NA	NA	NA	NA	2	NA	2	NA	0	NA	NA	0	NA	NA	NA	2	NA	2	NA	NA	1	NA	1	NA	NA	1	NA	NA	1	1
664	s2_664-124a	NA	NA	2	NA	NA	NA	NA	NA	NA	NA	NA	NA	NA	1	2	2	NA	1	NA	NA	NA	NA	1	NA	1	NA	1	NA	NA	2	NA	NA	NA	0	NA	0	NA	NA	0	NA	1	NA	NA	2	NA	NA	2	2
664	s5_664-58	NA	NA	1	NA	NA	NA	NA	NA	NA	NA	NA	NA	NA	1	2	1	NA	1	NA	NA	NA	NA	1	NA	1	NA	1	NA	NA	2	NA	NA	NA	1	NA	1	NA	NA	0	NA	1	NA	NA	1	NA	NA	1	1
664	s5_664-53	NA	NA	2	NA	NA	NA	NA	NA	NA	NA	NA	NA	NA	1	2	2	NA	1	NA	NA	NA	NA	1	NA	1	NA	1	NA	NA	1	NA	NA	NA	1	NA	1	NA	NA	0	NA	0	NA	NA	2	NA	NA	1	1
664	s5_664-55	NA	NA	1	NA	NA	NA	NA	NA	NA	NA	NA	NA	NA	1	1	1	NA	0	NA	NA	NA	NA	1	NA	2	NA	2	NA	NA	1	NA	NA	NA	2	NA	2	NA	NA	0	NA	0	NA	NA	0	NA	NA	0	0
664	s4_664-67	NA	NA	1	NA	NA	NA	NA	NA	NA	NA	NA	NA	NA	0	0	0	NA	1	NA	NA	NA	NA	2	NA	2	NA	1	NA	NA	1	NA	NA	NA	1	NA	1	NA	NA	1	NA	1	NA	NA	1	NA	NA	0	0
664	s2_664-103	NA	NA	2	NA	NA	NA	NA	NA	NA	NA	NA	NA	NA	2	1	0	NA	1	NA	NA	NA	NA	0	NA	0	NA	0	NA	NA	1	NA	NA	NA	1	NA	1	NA	NA	1	NA	1	NA	NA	1	NA	NA	1	1
664	s4_664-149	NA	NA	2	NA	NA	NA	NA	NA	NA	NA	NA	NA	NA	1	1	1	NA	1	NA	NA	NA	NA	1	NA	1	NA	1	NA	NA	1	NA	NA	NA	1	NA	1	NA	NA	1	NA	1	NA	NA	1	NA	NA	1	1
664	s4_664-140	NA	NA	1	NA	NA	NA	NA	NA	NA	NA	NA	NA	NA	0	1	2	NA	1	NA	NA	NA	NA	1	NA	0	NA	0	NA	NA	0	NA	NA	NA	1	NA	2	NA	NA	2	NA	1	NA	NA	0	NA	NA	0	0
664	s4_664-145	NA	NA	0	NA	NA	NA	NA	NA	NA	NA	NA	NA	NA	2	1	1	NA	1	NA	NA	NA	NA	2	NA	2	NA	1	NA	NA	1	NA	NA	NA	1	NA	1	NA	NA	0	NA	0	NA	NA	2	NA	NA	0	0
664	s4_664-146	NA	NA	0	NA	NA	NA	NA	NA	NA	NA	NA	NA	NA	0	2	2	NA	1	NA	NA	NA	NA	1	NA	1	NA	1	NA	NA	2	NA	NA	NA	1	NA	0	NA	NA	0	NA	0	NA	NA	0	NA	NA	1	1
664	s4_664-147	NA	NA	0	NA	NA	NA	NA	NA	NA	NA	NA	NA	NA	1	0	0	NA	1	NA	NA	NA	NA	1	NA	2	NA	1	NA	NA	1	NA	NA	NA	0	NA	0	NA	NA	0	NA	0	NA	NA	1	NA	NA	2	2
664	s7_664-24	NA	NA	0	NA	NA	NA	NA	NA	NA	NA	NA	NA	NA	1	1	1	NA	1	NA	NA	NA	NA	2	NA	2	NA	2	NA	NA	1	NA	NA	NA	0	NA	0	NA	NA	1	NA	1	NA	NA	0	NA	NA	2	2
664	s4_664-14b	NA	NA	1	NA	NA	NA	NA	NA	NA	NA	NA	NA	NA	0	2	2	NA	1	NA	NA	NA	NA	0	NA	0	NA	0	NA	NA	1	NA	NA	NA	2	NA	1	NA	NA	1	NA	1	NA	NA	0	NA	NA	1	1
664	s3_664-109	NA	NA	2	NA	NA	NA	NA	NA	NA	NA	NA	NA	NA	0	0	1	NA	2	NA	NA	NA	NA	2	NA	1	NA	1	NA	NA	2	NA	NA	NA	1	NA	1	NA	NA	1	NA	0	NA	NA	1	NA	NA	1	1
664	s5_664-28	NA	NA	1	NA	NA	NA	NA	NA	NA	NA	NA	NA	NA	2	1	1	NA	1	NA	NA	NA	NA	1	NA	1	NA	1	NA	NA	1	NA	NA	NA	0	NA	0	NA	NA	1	NA	1	NA	NA	0	NA	NA	2	2
664	s5_664-27	NA	NA	1	NA	NA	NA	NA	NA	NA	NA	NA	NA	NA	0	2	2	NA	1	NA	NA	NA	NA	2	NA	2	NA	1	NA	NA	0	NA	NA	NA	1	NA	2	NA	NA	2	NA	2	NA	NA	0	NA	NA	0	0
664	s4_664-52	NA	NA	0	NA	NA	NA	NA	NA	NA	NA	NA	NA	NA	2	1	1	NA	1	NA	NA	NA	NA	1	NA	1	NA	2	NA	NA	2	NA	NA	NA	2	NA	2	NA	NA	1	NA	1	NA	NA	1	NA	NA	1	1
664	s4_664-51	NA	NA	0	NA	NA	NA	NA	NA	NA	NA	NA	NA	NA	1	2	2	NA	1	NA	NA	NA	NA	2	NA	2	NA	2	NA	NA	1	NA	NA	NA	1	NA	1	NA	NA	1	NA	1	NA	NA	1	NA	NA	0	0
664	s7_664-142	NA	NA	2	NA	NA	NA	NA	NA	NA	NA	NA	NA	NA	2	1	1	NA	2	NA	NA	NA	NA	1	NA	1	NA	1	NA	NA	1	NA	NA	NA	1	NA	1	NA	NA	1	NA	1	NA	NA	0	NA	NA	2	2
664	s4_664-154	NA	NA	1	NA	NA	NA	NA	NA	NA	NA	NA	NA	NA	2	2	2	NA	2	NA	NA	NA	NA	2	NA	2	NA	1	NA	NA	1	NA	NA	NA	1	NA	1	NA	NA	0	NA	0	NA	NA	1	NA	NA	1	1
664	s4_664-153	NA	NA	1	NA	NA	NA	NA	NA	NA	NA	NA	NA	NA	1	2	2	NA	0	NA	NA	NA	NA	1	NA	1	NA	1	NA	NA	2	NA	NA	NA	1	NA	0	NA	NA	0	NA	0	NA	NA	0	NA	NA	0	0
664	s4_664-152	NA	NA	2	NA	NA	NA	NA	NA	NA	NA	NA	NA	NA	1	1	2	NA	2	NA	NA	NA	NA	2	NA	2	NA	1	NA	NA	1	NA	NA	NA	1	NA	1	NA	NA	1	NA	1	NA	NA	1	NA	NA	2	2
664	s4_664-151	NA	NA	1	NA	NA	NA	NA	NA	NA	NA	NA	NA	NA	1	0	0	NA	1	NA	NA	NA	NA	1	NA	2	NA	1	NA	NA	0	NA	NA	NA	2	NA	2	NA	NA	2	NA	2	NA	NA	1	NA	NA	1	1
664	s4_664-150	NA	NA	2	NA	NA	NA	NA	NA	NA	NA	NA	NA	NA	0	2	2	NA	0	NA	NA	NA	NA	0	NA	1	NA	1	NA	NA	1	NA	NA	NA	2	NA	2	NA	NA	1	NA	1	NA	NA	1	NA	NA	2	2
664	s7_664-136	NA	NA	1	NA	NA	NA	NA	NA	NA	NA	NA	NA	NA	2	0	0	NA	1	NA	NA	NA	NA	1	NA	1	NA	1	NA	NA	1	NA	NA	NA	1	NA	1	NA	NA	0	NA	0	NA	NA	2	NA	NA	0	0
664	s3_664-124b	NA	NA	1	NA	NA	NA	NA	NA	NA	NA	NA	NA	NA	2	2	2	NA	1	NA	NA	NA	NA	1	NA	1	NA	1	NA	NA	1	NA	NA	NA	1	NA	1	NA	NA	2	NA	1	NA	NA	1	NA	NA	1	1
664	s1_664-11	NA	NA	1	NA	NA	NA	NA	NA	NA	NA	NA	NA	NA	1	0	0	NA	1	NA	NA	NA	NA	1	NA	1	NA	2	NA	NA	2	NA	NA	NA	1	NA	0	NA	NA	0	NA	1	NA	NA	1	NA	NA	1	1
664	s5_664-38	NA	NA	1	NA	NA	NA	NA	NA	NA	NA	NA	NA	NA	1	1	2	NA	1	NA	NA	NA	NA	2	NA	2	NA	2	NA	NA	2	NA	NA	NA	2	NA	2	NA	NA	2	NA	1	NA	NA	2	NA	NA	2	2
664	s5_664-35	NA	NA	1	NA	NA	NA	NA	NA	NA	NA	NA	NA	NA	2	1	1	NA	1	NA	NA	NA	NA	1	NA	1	NA	1	NA	NA	1	NA	NA	NA	1	NA	1	NA	NA	1	NA	1	NA	NA	0	NA	NA	2	2
664	s5_664-31	NA	NA	1	NA	NA	NA	NA	NA	NA	NA	NA	NA	NA	0	2	2	NA	1	NA	NA	NA	NA	1	NA	1	NA	1	NA	NA	0	NA	NA	NA	1	NA	1	NA	NA	1	NA	1	NA	NA	1	NA	NA	2	2
664	s4_664-40	NA	NA	1	NA	NA	NA	NA	NA	NA	NA	NA	NA	NA	0	2	2	NA	0	NA	NA	NA	NA	0	NA	0	NA	1	NA	NA	2	NA	NA	NA	1	NA	0	NA	NA	0	NA	0	NA	NA	1	NA	NA	2	2
664	s4_664-41	NA	NA	2	NA	NA	NA	NA	NA	NA	NA	NA	NA	NA	0	1	2	NA	1	NA	NA	NA	NA	2	NA	2	NA	1	NA	NA	0	NA	NA	NA	1	NA	1	NA	NA	1	NA	1	NA	NA	2	NA	NA	2	2
664	s7_664-129	NA	NA	1	NA	NA	NA	NA	NA	NA	NA	NA	NA	NA	1	1	1	NA	1	NA	NA	NA	NA	2	NA	1	NA	1	NA	NA	1	NA	NA	NA	0	NA	0	NA	NA	1	NA	1	NA	NA	0	NA	NA	1	1
664	s7_664-128	NA	NA	0	NA	NA	NA	NA	NA	NA	NA	NA	NA	NA	2	2	2	NA	1	NA	NA	NA	NA	0	NA	1	NA	1	NA	NA	0	NA	NA	NA	1	NA	1	NA	NA	1	NA	1	NA	NA	1	NA	NA	1	1
664	s5_664-196	NA	NA	0	NA	NA	NA	NA	NA	NA	NA	NA	NA	NA	1	1	1	NA	0	NA	NA	NA	NA	0	NA	0	NA	1	NA	NA	1	NA	NA	NA	0	NA	1	NA	NA	2	NA	2	NA	NA	1	NA	NA	1	1
664	s5_664-197	NA	NA	1	NA	NA	NA	NA	NA	NA	NA	NA	NA	NA	0	0	0	NA	2	NA	NA	NA	NA	1	NA	1	NA	1	NA	NA	2	NA	NA	NA	1	NA	1	NA	NA	1	NA	1	NA	NA	1	NA	NA	1	1
664	s3_664-164	NA	NA	0	NA	NA	NA	NA	NA	NA	NA	NA	NA	NA	0	2	2	NA	0	NA	NA	NA	NA	1	NA	2	NA	2	NA	NA	2	NA	NA	NA	0	NA	0	NA	NA	1	NA	1	NA	NA	1	NA	NA	0	0
664	s3_664-163	NA	NA	0	NA	NA	NA	NA	NA	NA	NA	NA	NA	NA	0	1	1	NA	0	NA	NA	NA	NA	2	NA	2	NA	2	NA	NA	2	NA	NA	NA	0	NA	0	NA	NA	0	NA	0	NA	NA	1	NA	NA	2	2
664	s3_664-169	NA	NA	2	NA	NA	NA	NA	NA	NA	NA	NA	NA	NA	1	0	0	NA	0	NA	NA	NA	NA	2	NA	2	NA	2	NA	NA	1	NA	NA	NA	1	NA	1	NA	NA	2	NA	1	NA	NA	0	NA	NA	1	1
664	s25_664-102	NA	NA	1	NA	NA	NA	NA	NA	NA	NA	NA	NA	NA	1	0	1	NA	1	NA	NA	NA	NA	2	NA	2	NA	2	NA	NA	2	NA	NA	NA	1	NA	1	NA	NA	1	NA	1	NA	NA	1	NA	NA	0	0
664	s5_664-91	NA	NA	1	NA	NA	NA	NA	NA	NA	NA	NA	NA	NA	2	1	1	NA	0	NA	NA	NA	NA	2	NA	2	NA	2	NA	NA	1	NA	NA	NA	1	NA	1	NA	NA	1	NA	2	NA	NA	1	NA	NA	2	2
664	s1_664-64	NA	NA	0	NA	NA	NA	NA	NA	NA	NA	NA	NA	NA	0	2	2	NA	1	NA	NA	NA	NA	1	NA	1	NA	1	NA	NA	2	NA	NA	NA	2	NA	2	NA	NA	2	NA	2	NA	NA	2	NA	NA	1	1
664	s1_664-66	NA	NA	1	NA	NA	NA	NA	NA	NA	NA	NA	NA	NA	2	0	0	NA	0	NA	NA	NA	NA	1	NA	1	NA	0	NA	NA	0	NA	NA	NA	2	NA	2	NA	NA	0	NA	1	NA	NA	2	NA	NA	1	1
664	s1_664-68	NA	NA	1	NA	NA	NA	NA	NA	NA	NA	NA	NA	NA	0	1	1	NA	1	NA	NA	NA	NA	2	NA	1	NA	2	NA	NA	2	NA	NA	NA	1	NA	1	NA	NA	0	NA	0	NA	NA	1	NA	NA	2	2
664	s4_664-34	NA	NA	0	NA	NA	NA	NA	NA	NA	NA	NA	NA	NA	1	1	1	NA	1	NA	NA	NA	NA	2	NA	1	NA	0	NA	NA	0	NA	NA	NA	1	NA	0	NA	NA	0	NA	0	NA	NA	1	NA	NA	2	2
664	s4_664-37	NA	NA	0	NA	NA	NA	NA	NA	NA	NA	NA	NA	NA	1	2	2	NA	1	NA	NA	NA	NA	1	NA	2	NA	2	NA	NA	1	NA	NA	NA	1	NA	1	NA	NA	1	NA	1	NA	NA	0	NA	NA	1	1
664	s4_664-32	NA	NA	1	NA	NA	NA	NA	NA	NA	NA	NA	NA	NA	2	1	1	NA	0	NA	NA	NA	NA	2	NA	2	NA	2	NA	NA	1	NA	NA	NA	1	NA	1	NA	NA	2	NA	2	NA	NA	1	NA	NA	2	2
664	s4_664-39	NA	NA	1	NA	NA	NA	NA	NA	NA	NA	NA	NA	NA	2	1	1	NA	1	NA	NA	NA	NA	1	NA	1	NA	1	NA	NA	1	NA	NA	NA	0	NA	0	NA	NA	0	NA	0	NA	NA	1	NA	NA	1	1
909	s2_909-99	NA	NA	NA	NA	NA	NA	NA	NA	NA	NA	NA	2	0	NA	2	NA	NA	NA	2	NA	NA	2	2	NA	NA	1	1	NA	NA	1	NA	1	NA	NA	0	1	NA	NA	NA	2	2	2	1	1	1	NA	NA	NA
909	s3_909-183	NA	NA	NA	NA	NA	NA	NA	NA	NA	NA	NA	2	2	NA	1	NA	NA	NA	1	NA	NA	1	1	NA	NA	1	1	NA	NA	1	NA	0	NA	NA	2	2	NA	NA	NA	2	2	2	0	0	1	NA	NA	NA
909	s3_909-169	NA	NA	NA	NA	NA	NA	NA	NA	NA	NA	NA	0	1	NA	0	NA	NA	NA	1	NA	NA	2	2	NA	NA	2	2	NA	NA	0	NA	0	NA	NA	0	2	NA	NA	NA	1	1	1	0	0	0	NA	NA	NA
909	s3_909-168	NA	NA	NA	NA	NA	NA	NA	NA	NA	NA	NA	2	0	NA	0	NA	NA	NA	0	NA	NA	1	1	NA	NA	0	0	NA	NA	1	NA	1	NA	NA	2	2	NA	NA	NA	1	1	1	1	1	1	NA	NA	NA
909	s3_909-160	NA	NA	NA	NA	NA	NA	NA	NA	NA	NA	NA	0	1	NA	1	NA	NA	NA	2	NA	NA	1	1	NA	NA	1	1	NA	NA	2	NA	1	NA	NA	1	1	NA	NA	NA	1	1	1	2	2	2	NA	NA	NA
909	s3_909-163	NA	NA	NA	NA	NA	NA	NA	NA	NA	NA	NA	1	1	NA	1	NA	NA	NA	0	NA	NA	1	1	NA	NA	1	1	NA	NA	0	NA	2	NA	NA	1	1	NA	NA	NA	1	1	1	2	2	2	NA	NA	NA
909	s3_909-165	NA	NA	NA	NA	NA	NA	NA	NA	NA	NA	NA	1	1	NA	0	NA	NA	NA	2	NA	NA	2	2	NA	NA	1	1	NA	NA	2	NA	2	NA	NA	1	1	NA	NA	NA	1	1	1	2	1	2	NA	NA	NA
909	s3_909-164	NA	NA	NA	NA	NA	NA	NA	NA	NA	NA	NA	0	0	NA	2	NA	NA	NA	0	NA	NA	1	1	NA	NA	0	0	NA	NA	0	NA	0	NA	NA	0	1	NA	NA	NA	1	1	1	2	2	2	NA	NA	NA
909	s7_909-137	NA	NA	NA	NA	NA	NA	NA	NA	NA	NA	NA	1	2	NA	0	NA	NA	NA	0	NA	NA	2	1	NA	NA	1	1	NA	NA	1	NA	1	NA	NA	2	0	NA	NA	NA	1	1	1	1	1	1	NA	NA	NA
909	s3_909-167	NA	NA	NA	NA	NA	NA	NA	NA	NA	NA	NA	1	0	NA	1	NA	NA	NA	1	NA	NA	0	1	NA	NA	1	1	NA	NA	1	NA	0	NA	NA	0	1	NA	NA	NA	1	1	1	0	0	2	NA	NA	NA
909	s15_909-55	NA	NA	NA	NA	NA	NA	NA	NA	NA	NA	NA	0	1	NA	2	NA	NA	NA	2	NA	NA	1	1	NA	NA	0	0	NA	NA	0	NA	0	NA	NA	1	0	NA	NA	NA	1	1	1	1	1	0	NA	NA	NA
909	s3_909-166	NA	NA	NA	NA	NA	NA	NA	NA	NA	NA	NA	2	0	NA	2	NA	NA	NA	1	NA	NA	2	2	NA	NA	1	1	NA	NA	1	NA	1	NA	NA	0	0	NA	NA	NA	1	1	2	2	2	0	NA	NA	NA
909	s2_909-80	NA	NA	NA	NA	NA	NA	NA	NA	NA	NA	NA	1	1	NA	1	NA	NA	NA	1	NA	NA	1	0	NA	NA	0	1	NA	NA	1	NA	1	NA	NA	1	2	NA	NA	NA	1	1	1	2	2	1	NA	NA	NA
909	s3_909-158	NA	NA	NA	NA	NA	NA	NA	NA	NA	NA	NA	2	1	NA	1	NA	NA	NA	0	NA	NA	1	1	NA	NA	1	1	NA	NA	2	NA	1	NA	NA	1	2	NA	NA	NA	1	1	1	1	1	2	NA	NA	NA
909	s3_909-159	NA	NA	NA	NA	NA	NA	NA	NA	NA	NA	NA	1	2	NA	1	NA	NA	NA	2	NA	NA	1	1	NA	NA	2	2	NA	NA	2	NA	1	NA	NA	2	1	NA	NA	NA	1	1	1	2	2	1	NA	NA	NA
909	s3_909-156	NA	NA	NA	NA	NA	NA	NA	NA	NA	NA	NA	2	2	NA	2	NA	NA	NA	1	NA	NA	0	0	NA	NA	0	0	NA	NA	0	NA	0	NA	NA	1	1	NA	NA	NA	1	1	1	1	1	1	NA	NA	NA
909	s3_909-152	NA	NA	NA	NA	NA	NA	NA	NA	NA	NA	NA	0	0	NA	2	NA	NA	NA	2	NA	NA	1	0	NA	NA	0	0	NA	NA	0	NA	1	NA	NA	0	1	NA	NA	NA	1	1	1	2	2	0	NA	NA	NA
909	s4_909-185	NA	NA	NA	NA	NA	NA	NA	NA	NA	NA	NA	2	0	NA	1	NA	NA	NA	0	NA	NA	1	1	NA	NA	1	1	NA	NA	2	NA	1	NA	NA	0	2	NA	NA	NA	1	1	1	1	1	1	NA	NA	NA
909	s5_909-176	NA	NA	NA	NA	NA	NA	NA	NA	NA	NA	NA	2	1	NA	1	NA	NA	NA	2	NA	NA	1	1	NA	NA	2	2	NA	NA	0	NA	1	NA	NA	1	1	NA	NA	NA	0	0	0	0	0	0	NA	NA	NA
909	s7_909-123	NA	NA	NA	NA	NA	NA	NA	NA	NA	NA	NA	1	1	NA	2	NA	NA	NA	1	NA	NA	2	1	NA	NA	1	1	NA	NA	2	NA	0	NA	NA	1	0	NA	NA	NA	0	1	0	1	1	1	NA	NA	NA
909	s7_909-124	NA	NA	NA	NA	NA	NA	NA	NA	NA	NA	NA	1	2	NA	2	NA	NA	NA	1	NA	NA	2	2	NA	NA	1	1	NA	NA	1	NA	1	NA	NA	2	2	NA	NA	NA	0	0	0	1	1	2	NA	NA	NA
909	s7_909-126	NA	NA	NA	NA	NA	NA	NA	NA	NA	NA	NA	1	0	NA	1	NA	NA	NA	1	NA	NA	1	2	NA	NA	1	1	NA	NA	1	NA	1	NA	NA	0	1	NA	NA	NA	0	0	1	1	1	1	NA	NA	NA
909	s4_909-52	NA	NA	NA	NA	NA	NA	NA	NA	NA	NA	NA	0	1	NA	2	NA	NA	NA	0	NA	NA	2	1	NA	NA	1	1	NA	NA	2	NA	1	NA	NA	1	2	NA	NA	NA	2	2	2	1	1	1	NA	NA	NA
909	s1_909-81	NA	NA	NA	NA	NA	NA	NA	NA	NA	NA	NA	1	0	NA	2	NA	NA	NA	0	NA	NA	1	1	NA	NA	1	1	NA	NA	2	NA	1	NA	NA	0	0	NA	NA	NA	0	0	0	1	1	2	NA	NA	NA
909	s1_909-61	NA	NA	NA	NA	NA	NA	NA	NA	NA	NA	NA	1	2	NA	1	NA	NA	NA	1	NA	NA	1	1	NA	NA	1	1	NA	NA	0	NA	1	NA	NA	2	2	NA	NA	NA	2	2	2	1	1	1	NA	NA	NA
909	s12_909-50	NA	NA	NA	NA	NA	NA	NA	NA	NA	NA	NA	0	0	NA	1	NA	NA	NA	0	NA	NA	0	0	NA	NA	2	2	NA	NA	2	NA	1	NA	NA	0	1	NA	NA	NA	2	2	2	2	2	1	NA	NA	NA
909	s3_909-149	NA	NA	NA	NA	NA	NA	NA	NA	NA	NA	NA	2	0	NA	2	NA	NA	NA	1	NA	NA	2	2	NA	NA	2	2	NA	NA	2	NA	2	NA	NA	0	1	NA	NA	NA	1	1	1	1	1	2	NA	NA	NA
909	s5_909-21	NA	NA	NA	NA	NA	NA	NA	NA	NA	NA	NA	1	1	NA	2	NA	NA	NA	2	NA	NA	1	1	NA	NA	1	1	NA	NA	0	NA	0	NA	NA	1	1	NA	NA	NA	1	1	1	2	2	1	NA	NA	NA
909	s5_909-20	NA	NA	NA	NA	NA	NA	NA	NA	NA	NA	NA	1	2	NA	1	NA	NA	NA	1	NA	NA	1	0	NA	NA	0	0	NA	NA	0	NA	0	NA	NA	2	0	NA	NA	NA	0	0	0	1	1	1	NA	NA	NA
909	s3_909-118	NA	NA	NA	NA	NA	NA	NA	NA	NA	NA	NA	1	0	NA	2	NA	NA	NA	2	NA	NA	2	2	NA	NA	2	1	NA	NA	1	NA	2	NA	NA	0	0	NA	NA	NA	2	2	2	2	2	1	NA	NA	NA
909	s7_909-119	NA	NA	NA	NA	NA	NA	NA	NA	NA	NA	NA	1	1	NA	0	NA	NA	NA	0	NA	NA	1	1	NA	NA	1	2	NA	NA	2	NA	1	NA	NA	1	1	NA	NA	NA	1	1	1	0	0	0	NA	NA	NA
909	s6_909-127	NA	NA	NA	NA	NA	NA	NA	NA	NA	NA	NA	1	1	NA	1	NA	NA	NA	1	NA	NA	2	2	NA	NA	2	2	NA	NA	1	NA	1	NA	NA	1	1	NA	NA	NA	0	0	0	2	2	1	NA	NA	NA
909	s6_909-128	NA	NA	NA	NA	NA	NA	NA	NA	NA	NA	NA	1	0	NA	1	NA	NA	NA	2	NA	NA	1	2	NA	NA	1	1	NA	NA	1	NA	2	NA	NA	0	2	NA	NA	NA	1	1	1	1	1	0	NA	NA	NA
909	s1_909-76	NA	NA	NA	NA	NA	NA	NA	NA	NA	NA	NA	0	1	NA	1	NA	NA	NA	2	NA	NA	0	0	NA	NA	0	0	NA	NA	0	NA	1	NA	NA	2	2	NA	NA	NA	1	1	1	2	2	1	NA	NA	NA
909	s5_909-32	NA	NA	NA	NA	NA	NA	NA	NA	NA	NA	NA	1	1	NA	2	NA	NA	NA	2	NA	NA	1	1	NA	NA	2	2	NA	NA	2	NA	0	NA	NA	1	1	NA	NA	NA	0	0	0	2	2	2	NA	NA	NA
909	s5_909-33	NA	NA	NA	NA	NA	NA	NA	NA	NA	NA	NA	1	1	NA	0	NA	NA	NA	1	NA	NA	2	2	NA	NA	1	1	NA	NA	1	NA	0	NA	NA	1	1	NA	NA	NA	1	1	1	2	2	2	NA	NA	NA
909	s5_909-30	NA	NA	NA	NA	NA	NA	NA	NA	NA	NA	NA	2	1	NA	0	NA	NA	NA	1	NA	NA	1	1	NA	NA	1	1	NA	NA	1	NA	1	NA	NA	1	1	NA	NA	NA	0	0	0	1	1	0	NA	NA	NA
909	s6_909-134	NA	NA	NA	NA	NA	NA	NA	NA	NA	NA	NA	0	0	NA	1	NA	NA	NA	2	NA	NA	1	1	NA	NA	1	1	NA	NA	1	NA	2	NA	NA	0	1	NA	NA	NA	1	1	1	2	2	1	NA	NA	NA
909	s6_909-133	NA	NA	NA	NA	NA	NA	NA	NA	NA	NA	NA	0	1	NA	1	NA	NA	NA	1	NA	NA	0	0	NA	NA	1	1	NA	NA	0	NA	1	NA	NA	0	1	NA	NA	NA	2	2	2	1	1	0	NA	NA	NA
909	s6_909-132	NA	NA	NA	NA	NA	NA	NA	NA	NA	NA	NA	2	1	NA	2	NA	NA	NA	1	NA	NA	0	0	NA	NA	0	1	NA	NA	2	NA	2	NA	NA	2	2	NA	NA	NA	0	0	0	0	0	1	NA	NA	NA
909	s6_909-131	NA	NA	NA	NA	NA	NA	NA	NA	NA	NA	NA	1	1	NA	0	NA	NA	NA	0	NA	NA	0	0	NA	NA	1	1	NA	NA	2	NA	1	NA	NA	1	1	NA	NA	NA	0	0	0	1	1	0	NA	NA	NA
909	s6_909-139	NA	NA	NA	NA	NA	NA	NA	NA	NA	NA	NA	0	0	NA	0	NA	NA	NA	1	NA	NA	2	2	NA	NA	2	2	NA	NA	1	NA	1	NA	NA	0	0	NA	NA	NA	0	0	1	2	2	1	NA	NA	NA
909	s6_909-138	NA	NA	NA	NA	NA	NA	NA	NA	NA	NA	NA	1	1	NA	1	NA	NA	NA	1	NA	NA	2	2	NA	NA	2	2	NA	NA	2	NA	1	NA	NA	1	1	NA	NA	NA	2	2	2	0	0	0	NA	NA	NA
909	s5_909-120	NA	NA	NA	NA	NA	NA	NA	NA	NA	NA	NA	1	1	NA	1	NA	NA	NA	1	NA	NA	1	1	NA	NA	1	1	NA	NA	1	NA	1	NA	NA	1	0	NA	NA	NA	0	0	1	1	1	1	NA	NA	NA
909	s5_909-122	NA	NA	NA	NA	NA	NA	NA	NA	NA	NA	NA	1	2	NA	1	NA	NA	NA	1	NA	NA	0	0	NA	NA	0	0	NA	NA	1	NA	1	NA	NA	2	0	NA	NA	NA	1	1	1	1	1	2	NA	NA	NA
909	s5_909-121	NA	NA	NA	NA	NA	NA	NA	NA	NA	NA	NA	1	1	NA	0	NA	NA	NA	1	NA	NA	0	1	NA	NA	1	1	NA	NA	2	NA	1	NA	NA	1	1	NA	NA	NA	1	1	1	1	1	1	NA	NA	NA
909	s4_909-84a	NA	NA	NA	NA	NA	NA	NA	NA	NA	NA	NA	2	0	NA	1	NA	NA	NA	2	NA	NA	1	1	NA	NA	1	1	NA	NA	1	NA	1	NA	NA	0	1	NA	NA	NA	1	1	1	0	0	2	NA	NA	NA
909	s4_909-84b	NA	NA	NA	NA	NA	NA	NA	NA	NA	NA	NA	1	1	NA	2	NA	NA	NA	0	NA	NA	1	0	NA	NA	0	0	NA	NA	2	NA	1	NA	NA	1	1	NA	NA	NA	0	0	0	0	0	2	NA	NA	NA
909	s1_909-57	NA	NA	NA	NA	NA	NA	NA	NA	NA	NA	NA	1	2	NA	1	NA	NA	NA	1	NA	NA	0	0	NA	NA	0	0	NA	NA	1	NA	1	NA	NA	2	1	NA	NA	NA	2	2	2	0	0	1	NA	NA	NA
909	s5_909-116	NA	NA	NA	NA	NA	NA	NA	NA	NA	NA	NA	2	2	NA	2	NA	NA	NA	0	NA	NA	2	2	NA	NA	2	2	NA	NA	2	NA	2	NA	NA	2	1	NA	NA	NA	1	1	1	2	2	2	NA	NA	NA
909	s5_909-114	NA	NA	NA	NA	NA	NA	NA	NA	NA	NA	NA	1	0	NA	0	NA	NA	NA	1	NA	NA	1	2	NA	NA	2	2	NA	NA	2	NA	0	NA	NA	0	1	NA	NA	NA	1	1	1	1	1	0	NA	NA	NA
909	s5_909-37	NA	NA	NA	NA	NA	NA	NA	NA	NA	NA	NA	2	0	NA	0	NA	NA	NA	0	NA	NA	1	2	NA	NA	1	1	NA	NA	1	NA	1	NA	NA	0	2	NA	NA	NA	2	2	1	1	1	0	NA	NA	NA
909	s3_909-117	NA	NA	NA	NA	NA	NA	NA	NA	NA	NA	NA	0	1	NA	1	NA	NA	NA	1	NA	NA	2	2	NA	NA	1	1	NA	NA	1	NA	2	NA	NA	1	0	NA	NA	NA	0	0	0	1	1	1	NA	NA	NA
909	s5_909-14	NA	NA	NA	NA	NA	NA	NA	NA	NA	NA	NA	1	1	NA	0	NA	NA	NA	2	NA	NA	2	1	NA	NA	0	0	NA	NA	1	NA	1	NA	NA	1	2	NA	NA	NA	2	2	2	0	0	1	NA	NA	NA
909	s5_909-15	NA	NA	NA	NA	NA	NA	NA	NA	NA	NA	NA	0	1	NA	1	NA	NA	NA	2	NA	NA	2	2	NA	NA	1	1	NA	NA	1	NA	1	NA	NA	1	1	NA	NA	NA	0	0	0	2	2	1	NA	NA	NA
909	s1_909-28	NA	NA	NA	NA	NA	NA	NA	NA	NA	NA	NA	1	1	NA	1	NA	NA	NA	1	NA	NA	0	0	NA	NA	1	2	NA	NA	1	NA	0	NA	NA	1	1	NA	NA	NA	1	1	1	1	0	2	NA	NA	NA
909	s7_909-59	NA	NA	NA	NA	NA	NA	NA	NA	NA	NA	NA	0	0	NA	1	NA	NA	NA	2	NA	NA	2	2	NA	NA	2	2	NA	NA	2	NA	1	NA	NA	0	0	NA	NA	NA	1	1	1	1	1	1	NA	NA	NA
909	s5_909-68	NA	NA	NA	NA	NA	NA	NA	NA	NA	NA	NA	1	1	NA	1	NA	NA	NA	0	NA	NA	1	1	NA	NA	0	0	NA	NA	0	NA	2	NA	NA	1	1	NA	NA	NA	1	1	2	2	2	1	NA	NA	NA
909	s5_909-63	NA	NA	NA	NA	NA	NA	NA	NA	NA	NA	NA	1	1	NA	1	NA	NA	NA	1	NA	NA	2	2	NA	NA	2	2	NA	NA	2	NA	0	NA	NA	1	1	NA	NA	NA	0	0	0	1	1	0	NA	NA	NA
909	s57_909-112	NA	NA	NA	NA	NA	NA	NA	NA	NA	NA	NA	0	2	NA	2	NA	NA	NA	1	NA	NA	0	0	NA	NA	1	1	NA	NA	1	NA	0	NA	NA	2	1	NA	NA	NA	1	1	1	2	2	0	NA	NA	NA
909	s14_909_92	NA	NA	NA	NA	NA	NA	NA	NA	NA	NA	NA	0	2	NA	0	NA	NA	NA	1	NA	NA	0	1	NA	NA	2	2	NA	NA	2	NA	1	NA	NA	2	2	NA	NA	NA	1	1	1	0	0	0	NA	NA	NA
909	s1_909-36	NA	NA	NA	NA	NA	NA	NA	NA	NA	NA	NA	1	0	NA	2	NA	NA	NA	0	NA	NA	0	0	NA	NA	1	1	NA	NA	1	NA	2	NA	NA	0	1	NA	NA	NA	1	1	1	1	1	2	NA	NA	NA
909	s1_909-35	NA	NA	NA	NA	NA	NA	NA	NA	NA	NA	NA	1	0	NA	1	NA	NA	NA	1	NA	NA	2	1	NA	NA	1	1	NA	NA	2	NA	1	NA	NA	0	0	NA	NA	NA	0	0	0	1	1	1	NA	NA	NA
909	s1_909-31	NA	NA	NA	NA	NA	NA	NA	NA	NA	NA	NA	1	1	NA	1	NA	NA	NA	1	NA	NA	0	0	NA	NA	0	0	NA	NA	0	NA	0	NA	NA	1	0	NA	NA	NA	0	0	0	1	1	0	NA	NA	NA
909	s1_909-39	NA	NA	NA	NA	NA	NA	NA	NA	NA	NA	NA	1	0	NA	1	NA	NA	NA	0	NA	NA	0	0	NA	NA	1	2	NA	NA	2	NA	1	NA	NA	0	1	NA	NA	NA	1	1	1	1	1	2	NA	NA	NA
909	s3_909-154	NA	NA	NA	NA	NA	NA	NA	NA	NA	NA	NA	1	1	NA	1	NA	NA	NA	1	NA	NA	1	1	NA	NA	1	1	NA	NA	1	NA	1	NA	NA	1	2	NA	NA	NA	1	1	1	1	1	2	NA	NA	NA
909	s3_909-150	NA	NA	NA	NA	NA	NA	NA	NA	NA	NA	NA	2	0	NA	2	NA	NA	NA	1	NA	NA	1	1	NA	NA	2	2	NA	NA	2	NA	1	NA	NA	0	0	NA	NA	NA	0	0	1	1	1	1	NA	NA	NA
909	s3_909-151	NA	NA	NA	NA	NA	NA	NA	NA	NA	NA	NA	1	2	NA	1	NA	NA	NA	0	NA	NA	1	1	NA	NA	0	0	NA	NA	0	NA	2	NA	NA	2	1	NA	NA	NA	1	1	1	2	2	2	NA	NA	NA
909	s3_909-153	NA	NA	NA	NA	NA	NA	NA	NA	NA	NA	NA	2	1	NA	2	NA	NA	NA	2	NA	NA	1	2	NA	NA	1	1	NA	NA	1	NA	2	NA	NA	1	2	NA	NA	NA	1	1	1	0	0	1	NA	NA	NA
909	s4_909-109	NA	NA	NA	NA	NA	NA	NA	NA	NA	NA	NA	0	1	NA	1	NA	NA	NA	1	NA	NA	2	2	NA	NA	2	2	NA	NA	1	NA	1	NA	NA	1	1	NA	NA	NA	1	1	1	1	1	1	NA	NA	NA
909	s4_909-93	NA	NA	NA	NA	NA	NA	NA	NA	NA	NA	NA	2	0	NA	2	NA	NA	NA	1	NA	NA	1	1	NA	NA	1	1	NA	NA	2	NA	0	NA	NA	0	1	NA	NA	NA	1	1	1	1	1	1	NA	NA	NA
909	s4_909-91	NA	NA	NA	NA	NA	NA	NA	NA	NA	NA	NA	0	0	NA	0	NA	NA	NA	1	NA	NA	0	1	NA	NA	1	1	NA	NA	1	NA	1	NA	NA	0	1	NA	NA	NA	2	2	2	1	1	1	NA	NA	NA
909	s4_909-90	NA	NA	NA	NA	NA	NA	NA	NA	NA	NA	NA	1	1	NA	1	NA	NA	NA	2	NA	NA	1	1	NA	NA	2	2	NA	NA	2	NA	0	NA	NA	2	0	NA	NA	NA	0	0	0	1	0	1	NA	NA	NA
909	s4_909-97	NA	NA	NA	NA	NA	NA	NA	NA	NA	NA	NA	2	0	NA	1	NA	NA	NA	2	NA	NA	2	2	NA	NA	2	2	NA	NA	1	NA	0	NA	NA	0	1	NA	NA	NA	1	1	1	1	1	0	NA	NA	NA
909	s4_909-95	NA	NA	NA	NA	NA	NA	NA	NA	NA	NA	NA	2	1	NA	2	NA	NA	NA	1	NA	NA	0	0	NA	NA	0	0	NA	NA	2	NA	1	NA	NA	1	1	NA	NA	NA	0	0	0	0	0	1	NA	NA	NA
909	s4_909-94	NA	NA	NA	NA	NA	NA	NA	NA	NA	NA	NA	2	2	NA	1	NA	NA	NA	1	NA	NA	1	1	NA	NA	0	0	NA	NA	0	NA	0	NA	NA	2	1	NA	NA	NA	2	2	2	1	1	1	NA	NA	NA
909	s14_909-110	NA	NA	NA	NA	NA	NA	NA	NA	NA	NA	NA	1	2	NA	1	NA	NA	NA	1	NA	NA	2	2	NA	NA	1	1	NA	NA	1	NA	1	NA	NA	2	2	NA	NA	NA	2	2	2	0	0	1	NA	NA	NA
909	s5_909-58c	NA	NA	NA	NA	NA	NA	NA	NA	NA	NA	NA	1	1	NA	2	NA	NA	NA	1	NA	NA	1	1	NA	NA	2	1	NA	NA	1	NA	0	NA	NA	1	0	NA	NA	NA	1	1	0	0	0	1	NA	NA	NA
909	s4_909-72	NA	NA	NA	NA	NA	NA	NA	NA	NA	NA	NA	0	2	NA	1	NA	NA	NA	0	NA	NA	2	2	NA	NA	2	2	NA	NA	0	NA	1	NA	NA	2	1	NA	NA	NA	1	1	1	0	0	0	NA	NA	NA
909	s4_909-77	NA	NA	NA	NA	NA	NA	NA	NA	NA	NA	NA	0	1	NA	1	NA	NA	NA	1	NA	NA	1	0	NA	NA	0	0	NA	NA	0	NA	2	NA	NA	1	2	NA	NA	NA	1	1	2	0	0	0	NA	NA	NA
909	s25_909-44	NA	NA	NA	NA	NA	NA	NA	NA	NA	NA	NA	0	1	NA	2	NA	NA	NA	1	NA	NA	2	2	NA	NA	1	1	NA	NA	0	NA	0	NA	NA	1	2	NA	NA	NA	0	0	0	0	0	2	NA	NA	NA
909	s5_909-43	NA	NA	NA	NA	NA	NA	NA	NA	NA	NA	NA	1	1	NA	2	NA	NA	NA	1	NA	NA	2	2	NA	NA	1	1	NA	NA	1	NA	0	NA	NA	0	2	NA	NA	NA	0	0	0	2	2	0	NA	NA	NA
909	s5_909-40	NA	NA	NA	NA	NA	NA	NA	NA	NA	NA	NA	0	1	NA	1	NA	NA	NA	0	NA	NA	1	0	NA	NA	0	0	NA	NA	1	NA	1	NA	NA	1	1	NA	NA	NA	1	1	1	1	1	1	NA	NA	NA
909	s5_909-47	NA	NA	NA	NA	NA	NA	NA	NA	NA	NA	NA	1	2	NA	2	NA	NA	NA	1	NA	NA	1	0	NA	NA	1	1	NA	NA	1	NA	0	NA	NA	2	1	NA	NA	NA	1	1	1	1	1	1	NA	NA	NA
909	s5_909-46	NA	NA	NA	NA	NA	NA	NA	NA	NA	NA	NA	1	1	NA	1	NA	NA	NA	0	NA	NA	2	2	NA	NA	0	0	NA	NA	1	NA	1	NA	NA	1	1	NA	NA	NA	1	1	1	1	1	2	NA	NA	NA
909	s2_909-38	NA	NA	NA	NA	NA	NA	NA	NA	NA	NA	NA	2	1	NA	0	NA	NA	NA	1	NA	NA	0	0	NA	NA	2	2	NA	NA	2	NA	1	NA	NA	1	1	NA	NA	NA	1	1	1	2	1	0	NA	NA	NA
909	s4_909-113	NA	NA	NA	NA	NA	NA	NA	NA	NA	NA	NA	0	2	NA	1	NA	NA	NA	0	NA	NA	2	2	NA	NA	2	2	NA	NA	1	NA	0	NA	NA	2	1	NA	NA	NA	1	1	1	2	2	2	NA	NA	NA
909	s4_909-111	NA	NA	NA	NA	NA	NA	NA	NA	NA	NA	NA	0	2	NA	1	NA	NA	NA	0	NA	NA	0	0	NA	NA	0	0	NA	NA	0	NA	2	NA	NA	1	1	NA	NA	NA	0	0	0	1	1	1	NA	NA	NA
909	s4_909-115	NA	NA	NA	NA	NA	NA	NA	NA	NA	NA	NA	1	1	NA	0	NA	NA	NA	1	NA	NA	1	0	NA	NA	2	2	NA	NA	1	NA	0	NA	NA	1	0	NA	NA	NA	1	1	1	1	1	1	NA	NA	NA
909	s1_909-45	NA	NA	NA	NA	NA	NA	NA	NA	NA	NA	NA	2	2	NA	1	NA	NA	NA	1	NA	NA	1	0	NA	NA	0	0	NA	NA	0	NA	2	NA	NA	2	2	NA	NA	NA	1	1	1	2	2	1	NA	NA	NA
909	s1_909-42	NA	NA	NA	NA	NA	NA	NA	NA	NA	NA	NA	0	1	NA	1	NA	NA	NA	1	NA	NA	1	2	NA	NA	2	2	NA	NA	2	NA	0	NA	NA	1	0	NA	NA	NA	1	1	1	2	2	2	NA	NA	NA
909	s4_909-85	NA	NA	NA	NA	NA	NA	NA	NA	NA	NA	NA	1	0	NA	0	NA	NA	NA	1	NA	NA	2	2	NA	NA	2	2	NA	NA	2	NA	2	NA	NA	0	1	NA	NA	NA	0	0	0	1	1	1	NA	NA	NA
909	s4_909-86	NA	NA	NA	NA	NA	NA	NA	NA	NA	NA	NA	1	2	NA	1	NA	NA	NA	2	NA	NA	2	2	NA	NA	2	2	NA	NA	1	NA	2	NA	NA	2	0	NA	NA	NA	0	0	0	1	1	1	NA	NA	NA
909	s4_909-87	NA	NA	NA	NA	NA	NA	NA	NA	NA	NA	NA	1	1	NA	2	NA	NA	NA	1	NA	NA	1	1	NA	NA	2	2	NA	NA	2	NA	1	NA	NA	1	1	NA	NA	NA	1	1	1	1	1	0	NA	NA	NA
909	s4_909-82	NA	NA	NA	NA	NA	NA	NA	NA	NA	NA	NA	0	1	NA	0	NA	NA	NA	2	NA	NA	1	0	NA	NA	1	1	NA	NA	1	NA	1	NA	NA	1	1	NA	NA	NA	1	1	1	2	2	2	NA	NA	NA
909	s4_909-83	NA	NA	NA	NA	NA	NA	NA	NA	NA	NA	NA	2	2	NA	1	NA	NA	NA	0	NA	NA	1	1	NA	NA	1	1	NA	NA	0	NA	2	NA	NA	2	2	NA	NA	NA	2	1	1	1	1	1	NA	NA	NA
909	s4_909-69	NA	NA	NA	NA	NA	NA	NA	NA	NA	NA	NA	1	0	NA	1	NA	NA	NA	0	NA	NA	1	1	NA	NA	1	1	NA	NA	1	NA	0	NA	NA	0	1	NA	NA	NA	1	1	1	2	2	2	NA	NA	NA
909	s4_909-62	NA	NA	NA	NA	NA	NA	NA	NA	NA	NA	NA	1	1	NA	2	NA	NA	NA	0	NA	NA	2	2	NA	NA	2	2	NA	NA	1	NA	0	NA	NA	2	1	NA	NA	NA	1	1	1	1	1	1	NA	NA	NA
909	s7_909-88	NA	NA	NA	NA	NA	NA	NA	NA	NA	NA	NA	1	1	NA	0	NA	NA	NA	1	NA	NA	1	1	NA	NA	2	2	NA	NA	1	NA	2	NA	NA	1	1	NA	NA	NA	1	1	1	1	1	1	NA	NA	NA
909	s5_909-54	NA	NA	NA	NA	NA	NA	NA	NA	NA	NA	NA	1	1	NA	2	NA	NA	NA	1	NA	NA	2	2	NA	NA	1	1	NA	NA	0	NA	1	NA	NA	1	1	NA	NA	NA	1	1	1	1	1	0	NA	NA	NA
909	s2_909-24	NA	NA	NA	NA	NA	NA	NA	NA	NA	NA	NA	2	1	NA	1	NA	NA	NA	2	NA	NA	1	2	NA	NA	2	2	NA	NA	2	NA	0	NA	NA	1	0	NA	NA	NA	1	1	1	2	2	2	NA	NA	NA
909	s2_909-26	NA	NA	NA	NA	NA	NA	NA	NA	NA	NA	NA	1	2	NA	1	NA	NA	NA	0	NA	NA	2	1	NA	NA	0	0	NA	NA	0	NA	2	NA	NA	2	1	NA	NA	NA	1	1	1	1	2	0	NA	NA	NA
909	s2_909-29	NA	NA	NA	NA	NA	NA	NA	NA	NA	NA	NA	0	2	NA	0	NA	NA	NA	1	NA	NA	2	2	NA	NA	2	2	NA	NA	1	NA	1	NA	NA	2	1	NA	NA	NA	2	2	2	1	1	1	NA	NA	NA
909	s25_909-53	NA	NA	NA	NA	NA	NA	NA	NA	NA	NA	NA	2	1	NA	0	NA	NA	NA	1	NA	NA	1	0	NA	NA	0	0	NA	NA	0	NA	2	NA	NA	1	1	NA	NA	NA	0	0	0	1	1	1	NA	NA	NA
909	s7_909-96	NA	NA	NA	NA	NA	NA	NA	NA	NA	NA	NA	2	2	NA	1	NA	NA	NA	1	NA	NA	2	1	NA	NA	1	1	NA	NA	1	NA	0	NA	NA	2	2	NA	NA	NA	1	1	1	0	0	0	NA	NA	NA
909	s2_909-108	NA	NA	NA	NA	NA	NA	NA	NA	NA	NA	NA	1	2	NA	0	NA	NA	NA	1	NA	NA	2	2	NA	NA	2	2	NA	NA	2	NA	1	NA	NA	2	1	NA	NA	NA	1	1	1	2	2	0	NA	NA	NA
909	s2_909-102	NA	NA	NA	NA	NA	NA	NA	NA	NA	NA	NA	1	0	NA	1	NA	NA	NA	0	NA	NA	0	1	NA	NA	1	2	NA	NA	2	NA	1	NA	NA	0	2	NA	NA	NA	1	1	1	1	1	2	NA	NA	NA
909	s2_909-103	NA	NA	NA	NA	NA	NA	NA	NA	NA	NA	NA	2	1	NA	0	NA	NA	NA	0	NA	NA	1	1	NA	NA	1	1	NA	NA	1	NA	1	NA	NA	1	0	NA	NA	NA	1	1	1	1	1	1	NA	NA	NA
909	s2_909-100	NA	NA	NA	NA	NA	NA	NA	NA	NA	NA	NA	1	1	NA	1	NA	NA	NA	0	NA	NA	1	2	NA	NA	1	1	NA	NA	0	NA	1	NA	NA	1	1	NA	NA	NA	1	1	1	1	1	1	NA	NA	NA
909	s2_909-101	NA	NA	NA	NA	NA	NA	NA	NA	NA	NA	NA	2	1	NA	0	NA	NA	NA	1	NA	NA	0	0	NA	NA	1	1	NA	NA	2	NA	0	NA	NA	1	1	NA	NA	NA	2	2	2	1	1	1	NA	NA	NA
909	s2_909-106	NA	NA	NA	NA	NA	NA	NA	NA	NA	NA	NA	2	2	NA	0	NA	NA	NA	0	NA	NA	1	1	NA	NA	2	2	NA	NA	2	NA	0	NA	NA	1	1	NA	NA	NA	1	1	1	2	2	1	NA	NA	NA
909	s2_909-107	NA	NA	NA	NA	NA	NA	NA	NA	NA	NA	NA	2	2	NA	1	NA	NA	NA	2	NA	NA	1	1	NA	NA	1	1	NA	NA	0	NA	1	NA	NA	2	2	NA	NA	NA	0	0	0	0	0	1	NA	NA	NA
909	s2_909-104	NA	NA	NA	NA	NA	NA	NA	NA	NA	NA	NA	1	2	NA	2	NA	NA	NA	1	NA	NA	1	1	NA	NA	1	1	NA	NA	1	NA	2	NA	NA	1	1	NA	NA	NA	1	1	1	1	1	1	NA	NA	NA
909	s2_909-105	NA	NA	NA	NA	NA	NA	NA	NA	NA	NA	NA	0	1	NA	1	NA	NA	NA	0	NA	NA	0	1	NA	NA	2	2	NA	NA	2	NA	1	NA	NA	0	0	NA	NA	NA	0	0	0	2	2	1	NA	NA	NA
909	s4_909-49	NA	NA	NA	NA	NA	NA	NA	NA	NA	NA	NA	0	2	NA	1	NA	NA	NA	0	NA	NA	1	1	NA	NA	0	0	NA	NA	0	NA	1	NA	NA	2	0	NA	NA	NA	1	1	1	0	0	2	NA	NA	NA
909	s5_909-178	NA	NA	NA	NA	NA	NA	NA	NA	NA	NA	NA	2	1	NA	1	NA	NA	NA	2	NA	NA	0	0	NA	NA	1	1	NA	NA	1	NA	2	NA	NA	1	1	NA	NA	NA	2	2	2	2	2	2	NA	NA	NA
909	s5_909-179	NA	NA	NA	NA	NA	NA	NA	NA	NA	NA	NA	1	2	NA	1	NA	NA	NA	2	NA	NA	2	2	NA	NA	2	1	NA	NA	0	NA	0	NA	NA	2	2	NA	NA	NA	2	1	1	1	1	2	NA	NA	NA
909	s5_909-173	NA	NA	NA	NA	NA	NA	NA	NA	NA	NA	NA	1	1	NA	1	NA	NA	NA	0	NA	NA	0	0	NA	NA	0	0	NA	NA	0	NA	0	NA	NA	1	1	NA	NA	NA	1	1	1	0	0	1	NA	NA	NA
909	s5_909-174	NA	NA	NA	NA	NA	NA	NA	NA	NA	NA	NA	0	2	NA	0	NA	NA	NA	2	NA	NA	1	1	NA	NA	1	1	NA	NA	1	NA	1	NA	NA	2	2	NA	NA	NA	1	1	1	1	1	0	NA	NA	NA
909	s5_909-177	NA	NA	NA	NA	NA	NA	NA	NA	NA	NA	NA	1	0	NA	1	NA	NA	NA	1	NA	NA	1	2	NA	NA	2	2	NA	NA	1	NA	0	NA	NA	0	2	NA	NA	NA	2	2	2	1	1	1	NA	NA	NA
909	s6_909-142	NA	NA	NA	NA	NA	NA	NA	NA	NA	NA	NA	1	1	NA	2	NA	NA	NA	0	NA	NA	0	0	NA	NA	0	0	NA	NA	0	NA	0	NA	NA	1	0	NA	NA	NA	1	1	2	1	1	2	NA	NA	NA
909	s6_909-140	NA	NA	NA	NA	NA	NA	NA	NA	NA	NA	NA	0	2	NA	2	NA	NA	NA	1	NA	NA	0	0	NA	NA	0	0	NA	NA	2	NA	1	NA	NA	2	1	NA	NA	NA	0	0	0	1	1	1	NA	NA	NA
909	s6_909-141	NA	NA	NA	NA	NA	NA	NA	NA	NA	NA	NA	1	0	NA	1	NA	NA	NA	1	NA	NA	0	0	NA	NA	1	1	NA	NA	1	NA	1	NA	NA	0	0	NA	NA	NA	0	0	0	1	1	1	NA	NA	NA
909	s3_909-146	NA	NA	NA	NA	NA	NA	NA	NA	NA	NA	NA	0	0	NA	1	NA	NA	NA	1	NA	NA	0	0	NA	NA	1	1	NA	NA	1	NA	1	NA	NA	0	0	NA	NA	NA	1	1	1	0	0	1	NA	NA	NA
909	s5_909-98	NA	NA	NA	NA	NA	NA	NA	NA	NA	NA	NA	2	2	NA	0	NA	NA	NA	1	NA	NA	0	0	NA	NA	0	0	NA	NA	0	NA	2	NA	NA	2	0	NA	NA	NA	1	1	1	1	1	0	NA	NA	NA
909	s15_909-41	NA	NA	NA	NA	NA	NA	NA	NA	NA	NA	NA	0	0	NA	2	NA	NA	NA	2	NA	NA	0	0	NA	NA	0	0	NA	NA	1	NA	1	NA	NA	0	1	NA	NA	NA	1	1	1	1	1	1	NA	NA	NA
909	s2_909-79	NA	NA	NA	NA	NA	NA	NA	NA	NA	NA	NA	1	2	NA	2	NA	NA	NA	2	NA	NA	0	2	NA	NA	2	2	NA	NA	2	NA	0	NA	NA	2	1	NA	NA	NA	0	0	0	1	1	1	NA	NA	NA
909	s2_909-78	NA	NA	NA	NA	NA	NA	NA	NA	NA	NA	NA	1	2	NA	0	NA	NA	NA	1	NA	NA	1	1	NA	NA	1	1	NA	NA	2	NA	1	NA	NA	2	0	NA	NA	NA	1	1	1	0	0	1	NA	NA	NA
909	s2_909-73	NA	NA	NA	NA	NA	NA	NA	NA	NA	NA	NA	0	0	NA	0	NA	NA	NA	1	NA	NA	1	1	NA	NA	2	2	NA	NA	1	NA	0	NA	NA	0	2	NA	NA	NA	2	2	2	1	1	0	NA	NA	NA
909	s2_909-71	NA	NA	NA	NA	NA	NA	NA	NA	NA	NA	NA	0	0	NA	2	NA	NA	NA	1	NA	NA	1	1	NA	NA	1	1	NA	NA	2	NA	2	NA	NA	0	1	NA	NA	NA	2	2	2	1	1	0	NA	NA	NA
909	s2_909-70	NA	NA	NA	NA	NA	NA	NA	NA	NA	NA	NA	2	2	NA	1	NA	NA	NA	1	NA	NA	0	0	NA	NA	1	1	NA	NA	2	NA	0	NA	NA	2	1	NA	NA	NA	1	1	1	0	0	1	NA	NA	NA
909	s2_909-75	NA	NA	NA	NA	NA	NA	NA	NA	NA	NA	NA	2	1	NA	2	NA	NA	NA	1	NA	NA	1	1	NA	NA	2	2	NA	NA	2	NA	0	NA	NA	1	0	NA	NA	NA	0	0	0	0	0	2	NA	NA	NA
909	s2_909-74	NA	NA	NA	NA	NA	NA	NA	NA	NA	NA	NA	2	0	NA	0	NA	NA	NA	1	NA	NA	0	0	NA	NA	0	0	NA	NA	1	NA	1	NA	NA	0	1	NA	NA	NA	1	1	1	1	1	1	NA	NA	NA
909	s57_909-175	NA	NA	NA	NA	NA	NA	NA	NA	NA	NA	NA	2	1	NA	1	NA	NA	NA	1	NA	NA	1	1	NA	NA	1	1	NA	NA	1	NA	1	NA	NA	2	1	NA	NA	NA	2	2	2	2	2	1	NA	NA	NA
909	s4_909-27	NA	NA	NA	NA	NA	NA	NA	NA	NA	NA	NA	2	2	NA	2	NA	NA	NA	1	NA	NA	1	1	NA	NA	2	2	NA	NA	2	NA	0	NA	NA	1	1	NA	NA	NA	1	1	1	0	0	0	NA	NA	NA
909	s4_909-23	NA	NA	NA	NA	NA	NA	NA	NA	NA	NA	NA	0	1	NA	1	NA	NA	NA	1	NA	NA	2	2	NA	NA	2	2	NA	NA	1	NA	1	NA	NA	1	0	NA	NA	NA	0	0	0	0	0	0	NA	NA	NA
909	s3_909-147	NA	NA	NA	NA	NA	NA	NA	NA	NA	NA	NA	1	0	NA	1	NA	NA	NA	1	NA	NA	2	2	NA	NA	1	1	NA	NA	1	NA	0	NA	NA	0	1	NA	NA	NA	1	1	1	1	1	1	NA	NA	NA
909	s3_909-148	NA	NA	NA	NA	NA	NA	NA	NA	NA	NA	NA	1	1	NA	2	NA	NA	NA	2	NA	NA	1	2	NA	NA	2	2	NA	NA	0	NA	2	NA	NA	0	0	NA	NA	NA	1	1	1	0	0	2	NA	NA	NA
909	s2_909-64	NA	NA	NA	NA	NA	NA	NA	NA	NA	NA	NA	1	1	NA	2	NA	NA	NA	1	NA	NA	2	2	NA	NA	2	2	NA	NA	2	NA	2	NA	NA	2	1	NA	NA	NA	1	1	1	0	1	1	NA	NA	NA
909	s2_909-65	NA	NA	NA	NA	NA	NA	NA	NA	NA	NA	NA	1	1	NA	2	NA	NA	NA	1	NA	NA	1	1	NA	NA	1	1	NA	NA	1	NA	1	NA	NA	1	2	NA	NA	NA	0	0	0	2	2	1	NA	NA	NA
909	s2_909-66	NA	NA	NA	NA	NA	NA	NA	NA	NA	NA	NA	1	1	NA	1	NA	NA	NA	1	NA	NA	1	1	NA	NA	0	0	NA	NA	0	NA	0	NA	NA	1	2	NA	NA	NA	0	0	0	0	0	2	NA	NA	NA
909	s2_909-67	NA	NA	NA	NA	NA	NA	NA	NA	NA	NA	NA	1	1	NA	1	NA	NA	NA	1	NA	NA	2	2	NA	NA	1	1	NA	NA	1	NA	1	NA	NA	1	2	NA	NA	NA	2	2	2	1	1	0	NA	NA	NA
909	s3_909-171	NA	NA	NA	NA	NA	NA	NA	NA	NA	NA	NA	0	2	NA	0	NA	NA	NA	1	NA	NA	1	1	NA	NA	1	1	NA	NA	1	NA	2	NA	NA	2	0	NA	NA	NA	0	0	0	2	2	1	NA	NA	NA
909	s3_909-162	NA	NA	NA	NA	NA	NA	NA	NA	NA	NA	NA	1	0	NA	2	NA	NA	NA	1	NA	NA	0	0	NA	NA	2	2	NA	NA	2	NA	2	NA	NA	0	1	NA	NA	NA	0	1	1	0	0	2	NA	NA	NA
909	s5_909-181	NA	NA	NA	NA	NA	NA	NA	NA	NA	NA	NA	2	0	NA	1	NA	NA	NA	1	NA	NA	1	1	NA	NA	1	1	NA	NA	1	NA	0	NA	NA	0	1	NA	NA	NA	2	2	2	2	2	1	NA	NA	NA
909	s5_909-180	NA	NA	NA	NA	NA	NA	NA	NA	NA	NA	NA	0	1	NA	0	NA	NA	NA	2	NA	NA	2	2	NA	NA	1	1	NA	NA	0	NA	0	NA	NA	0	2	NA	NA	NA	1	1	1	1	1	1	NA	NA	NA
909	s5_909-182	NA	NA	NA	NA	NA	NA	NA	NA	NA	NA	NA	2	2	NA	1	NA	NA	NA	1	NA	NA	2	2	NA	NA	2	2	NA	NA	2	NA	1	NA	NA	2	1	NA	NA	NA	1	1	1	1	1	1	NA	NA	NA
909	s5_909-184	NA	NA	NA	NA	NA	NA	NA	NA	NA	NA	NA	1	1	NA	1	NA	NA	NA	1	NA	NA	1	1	NA	NA	1	2	NA	NA	1	NA	1	NA	NA	1	2	NA	NA	NA	1	1	1	1	1	0	NA	NA	NA
[truncated: 16 more columns]
